# Supplementary material for: Role of the tomato TAGL1 gene in regulating fruit metabolites elucidated using RNA sequence and metabolomics analyses
Source: PLoS One. 2018 Jun 12;13(6):e0199083. doi: 10.1371/journal.pone.0199083 (PMC5997326; doi:10.1371/journal.pone.0199083)
Supplement: S3 Table — (CSV) [file pone.0199083.s005.csv]

	TRV2	TAGL1	log2.fold_change.	p_value	q_value	significant	GO_term	Annotation
Solyc00g006820	0.479665	2.80226	2.54649	5.00E-05	0.000666568	yes	GO:0042936	Peptide_transporter-like_protein_(AHRD_V1_**-*_Q9LYR6_ARATH);_contains_Interpro_domain(s)__IPR000109__TGF-beta_receptor,_type_I/II_extracellular_region_
Solyc00g053440	272.017	129.92	-1.06608	5.00E-05	0.000666568	yes	GO:0016020	Transmembrane_BAX_inhibitor_motif-containing_protein_4_(AHRD_V1_**--_B6T5N6_MAIZE);_contains_Interpro_domain(s)__IPR006214__Uncharacterised_protein_family_UPF0005_
Solyc00g005840	3.9	8.43079	1.11219	0.00085	0.00753595	yes	GO:0016671	Thioredoxin_family_protein_(AHRD_V1_***-_D7MCJ1_ARALY);_contains_Interpro_domain(s)__IPR015467__Thioredoxin,_core_
Solyc00g013160	1.12519	2.37738	1.07921	0.00315	0.0216917	yes	NA	NA
Solyc00g020010	3.76664	0.944773	-1.99524	0.00585	0.0354446	yes	GO:0055114	Unknown_Protein_(AHRD_V1)
Solyc00g060810	1528.68	406.547	-1.91079	5.00E-05	0.000666568	yes	GO:0009607	Major_latex-like_protein_(AHRD_V1_**--_B5THI3_PANGI);_contains_Interpro_domain(s)__IPR000916__Bet_v_I_allergen_
Solyc00g068970	18.9878	45.7693	1.26931	5.00E-05	0.000666568	yes	GO:0009273	Cytochrome_P450_like_TBP_(AHRD_V1_***-_O04892_TOBAC)
Solyc00g108550	1.03035	0.452012	-1.1887	0.0069	0.040102	yes	GO:0003677,GO:0005622	Unknown_Protein_(AHRD_V1)
Solyc00g136560	9.40267	20.4631	1.12188	0.0014	0.0113759	yes	GO:0016765	Undecaprenyl_pyrophosphate_synthase_(AHRD_V1_*-*-_D8G636_9CYAN);_contains_Interpro_domain(s)__IPR001441__Di-trans-poly-cis-decaprenylcistransferase-like_
Solyc00g174330	2.53576	631.772	7.96084	5.00E-05	0.000666568	yes	NA	NA
Solyc00g206460	47.6412	8.86154	-2.42658	5.00E-05	0.000666568	yes	GO:0009536	Os06g0220000_protein_(Fragment)_(AHRD_V1_**--_Q0DDJ2_ORYSJ);_contains_Interpro_domain(s)__IPR006766__Phosphate-induced_protein_1_conserved_region_
Solyc00g289230	0.78275	3.03621	1.95565	7.00E-04	0.00645255	yes	GO:0004672	Receptor_protein_kinase_(AHRD_V1_****_Q40096_IPOTF);_contains_Interpro_domain(s)__IPR002290__Serine/threonine_protein_kinase_
Solyc01g005000	6.50502	2.18259	-1.57551	5.00E-05	0.000666568	yes	GO:0006536,GO:0030170,GO:0019752	Glutamate_decarboxylase_(AHRD_V1_***-_Q1I1D8_CITSI);_contains_Interpro_domain(s)__IPR010107__Glutamate_decarboxylase_
Solyc01g005260	1.28064	3.14884	1.29795	0.005	0.0311493	yes	GO:0005215	SEC14_cytosolic_factor_family_protein_(AHRD_V1_**--_D7M8H6_ARALY);_contains_Interpro_domain(s)__IPR001251__Cellular_retinaldehyde-binding/triple_function,_C-terminal_
Solyc01g005400	0.830693	7.19458	3.11452	5.00E-05	0.000666568	yes	GO:0005509	Calcium_binding_protein_Caleosin_(AHRD_V1_**-*_A8N0P5_COPC7);_contains_Interpro_domain(s)__IPR007736__Caleosin_related_
Solyc01g005410	0.195008	2.64239	3.76024	0.0028	0.0197012	yes	GO:0005509	Calcium_binding_protein_Caleosin_(AHRD_V1_**-*_A8N0P5_COPC7);_contains_Interpro_domain(s)__IPR007736__Caleosin_related_
Solyc01g005830	1.19066	2.80702	1.23728	0.00385	0.025401	yes	GO:0005975	Glucan_endo-1_3-beta-glucosidase_4_(AHRD_V1_*-*-_B6TL03_MAIZE);_contains_Interpro_domain(s)__IPR012946__X8_
Solyc01g006320	0.596214	3.39724	2.51046	0.0015	0.0120372	yes	GO:0005515,GO:0004871	Non-race_specific_disease_resistance_protein_1-like_protein_b_(AHRD_V1_***-_D2CFI3_COFAR);_contains_Interpro_domain(s)__IPR010847__Harpin-induced_1_
Solyc01g006520	0.179838	1.16867	2.70009	0.00015	0.00176682	yes	GO:0005529,GO:0006468	Receptor-like_protein_kinase_(AHRD_V1_***-_Q39202_ARATH);_contains_Interpro_domain(s)__IPR002290__Serine/threonine_protein_kinase_
Solyc01g006540	189.251	605.547	1.67794	5.00E-05	0.000666568	yes	GO:0005515,GO:0016165	Lipoxygenase_(AHRD_V1_****_Q96573_SOLLC);_contains_Interpro_domain(s)__IPR001246__Lipoxygenase,_plant_
Solyc01g006820	57.1877	20.7619	-1.46177	5.00E-05	0.000666568	yes	GO:0008270	Unknown_Protein_(AHRD_V1)
Solyc01g007190	10.8189	4.37229	-1.30709	1.00E-04	0.00124597	yes	GO:0006281	Unknown_Protein_(AHRD_V1)
Solyc01g007330	96.5885	26.0904	-1.88833	5.00E-05	0.000666568	yes	GO:0015977,GO:0009536	Ribulose_bisphosphate_carboxylase_large_chain_(AHRD_V1_***-_RBL_SOLLC);_contains_Interpro_domain(s)__IPR000685__Ribulose_bisphosphate_carboxylase,_large_subunit,_C-terminal_
Solyc01g007980	2.23029	5.82597	1.38526	5.00E-05	0.000666568	yes	GO:0019199,GO:0004674	RLK,_Receptor_like_protein,_putative_resistance_protein_with_an_antifungal_domain
Solyc01g008130	0.955693	5.00485	2.38871	5.00E-05	0.000666568	yes	GO:0023034,GO:0045454	DEP_domain-containing_protein_1B_(AHRD_V1_*---_DEP1B_HUMAN);_contains_Interpro_domain(s)__IPR006869__Protein_of_unknown_function_DUF547_
Solyc01g008510	27.2251	168.971	2.63377	5.00E-05	0.000666568	yes	GO:0005515,GO:0004674	Photosystem_II_5_kDa_protein,_chloroplastic_(AHRD_V1_*-*-_PST2_GOSHI)
Solyc01g008710	47.9764	278.725	2.53844	5.00E-05	0.000666568	yes	GO:0005975	Mannan_endo-1_4-beta-mannosidase_(AHRD_V1_***-_D2S259_HALTV);_contains_Interpro_domain(s)__IPR018087__Glycoside_hydrolase,_family_5,_conserved_site__IPR013781__Glycoside_hydrolase,_subgroup,_catalytic_core_
Solyc01g009080	3.29676	15.5361	2.23651	5.00E-05	0.000666568	yes	GO:0003700	FHA_domain_containing_protein_(AHRD_V1_***-_B6TP39_MAIZE);_contains_Interpro_domain(s)__IPR000253__Forkhead-associated_
Solyc01g009230	2.00372	4.2246	1.07613	2.00E-04	0.00226017	yes	GO:0009055,GO:0051536,GO:0006468,GO:0050660,GO:0055114	Xanthine_dehydrogenase/oxidase_(AHRD_V1_***-_A9YL93_RABIT);_contains_Interpro_domain(s)__IPR016208__Aldehyde_oxidase/xanthine_dehydrogenase_
Solyc01g009500	4.95648	10.9453	1.14292	5.00E-05	0.000666568	yes	GO:0016787	Hydrolase_alpha/beta_fold_family_protein_(AHRD_V1_****_D7LRW3_ARALY);_contains_Interpro_domain(s)__IPR000073__Alpha/beta_hydrolase_fold-1_
Solyc01g009760	2.7891	0.599622	-2.21767	0.00125	0.0103665	yes	GO:0004675	GRAM-containing/ABA-responsive_protein_(Fragment)_(AHRD_V1_*---_C6FBQ3_PSEMZ);_contains_Interpro_domain(s)__IPR004182__GRAM_
Solyc01g009810	0	3.18502	Inf	5.00E-05	0.000666568	yes	GO:0004675	LRR_receptor-like_serine/threonine-protein_kinase,_RLP
Solyc01g010190	39.7495	18.7114	-1.08702	5.00E-05	0.000666568	yes	GO:0005975	Unknown_Protein_(AHRD_V1)
Solyc01g010390	1.18438	4.08781	1.7872	5.00E-05	0.000666568	yes	GO:0005975	Beta-glucosidase_(AHRD_V1_***-_D3YJ59_VITVI);_contains_Interpro_domain(s)__IPR001360__Glycoside_hydrolase,_family_1_
Solyc01g044240	57.7523	402.537	2.80117	5.00E-05	0.000666568	yes	GO:0016020,GO:0016740	Unknown_Protein_(AHRD_V1)
Solyc01g050050	0.73671	3.30597	2.1659	0.0061	0.0365677	yes	NA	NA
Solyc01g057640	1.66464	7.99394	2.2637	0.0018	0.0138551	yes	GO:0005515,GO:0010302	Unknown_Protein_(AHRD_V1)
Solyc01g057680	0.478614	1.99273	2.05781	0.0067	0.0392166	yes	GO:0005515,GO:0010302	Hcr2-p4.1_(AHRD_V1_***-_Q4G2V7_SOLPI);_contains_Interpro_domain(s)__IPR013210__Leucine-rich_repeat,_N-terminal_
Solyc01g059980	0.404088	1.53345	1.92404	5.00E-05	0.000666568	yes	NA	NA
Solyc01g067520	2.0946	0.60461	-1.7926	5.00E-05	0.000666568	yes	GO:0016759	Cellulose_synthase_D-like_protein_(AHRD_V1_****_Q93XQ0_NICAL);_contains_Interpro_domain(s)__IPR005150__Cellulose_synthase_
Solyc01g067620	1.37854	0.0463858	-4.89332	0.00265	0.0189029	yes	GO:0016706,GO:0016682	1-aminocyclopropane-1-carboxylate_oxidase_(AHRD_V1_**--_ACCO_MUSAC);_contains_Interpro_domain(s)__IPR005123__Oxoglutarate_and_iron-dependent_oxygenase_
Solyc01g068490	1.52125	6.54876	2.10596	5.00E-05	0.000666568	yes	GO:0005488	U-box_domain-containing_protein_(AHRD_V1_**--_Q1ENX4_MUSAC);_contains_Interpro_domain(s)__IPR011989__Armadillo-like_helical_
Solyc01g079110	7.15471	2.40048	-1.57557	0.00235	0.0171205	yes	GO:0042802	Histone_H3_(AHRD_V1_***-_D8L9K7_WHEAT);_contains_Interpro_domain(s)__IPR000164__Histone_H3_
Solyc01g079240	1.2002	3.26743	1.44488	2.00E-04	0.00226017	yes	GO:0004467	Long-chain-fatty-acid--CoA_ligase_family_protein_(AHRD_V1_****_D7LGL1_ARALY);_contains_Interpro_domain(s)__IPR000873__AMP-dependent_synthetase_and_ligase_
Solyc01g079490	10.8726	5.37027	-1.01763	5.00E-05	0.000666568	yes	NA	NA
Solyc01g079770	2.83547	8.86821	1.64505	5.00E-05	0.000666568	yes	GO:0006508,GO:0016021	TLC_domain-containing_protein_2_(AHRD_V1_*-*-_TLCD2_DANRE);_contains_Interpro_domain(s)__IPR006634__TRAM,_LAG1_and_CLN8_homology_
Solyc01g079790	0.286931	1.5328	2.4174	0.00025	0.00273474	yes	GO:0008878	Glucose-1-phosphate_adenylyltransferase_(AHRD_V1_****_P93230_SOLLC);_contains_Interpro_domain(s)__IPR011831__Glucose-1-phosphate_adenylyltransferase_
Solyc01g079810	8.81894	17.8099	1.014	5.00E-05	0.000666568	yes	GO:0008026,GO:0005524	RING-H2_finger_protein_(Fragment)_(AHRD_V1_*-*-_Q7X9M1_WHEAT);_contains_Interpro_domain(s)__IPR018957__Zinc_finger,_C3HC4_RING-type_
Solyc01g080260	0.267224	2.82809	3.40371	5.00E-05	0.000666568	yes	GO:0005488	At4g14280-like_protein_(Fragment)_(AHRD_V1_*-*-_C7FD87_ARALP);_contains_Interpro_domain(s)__IPR011989__Armadillo-like_helical_
Solyc01g080280	0.2951	17.8796	5.92097	5.00E-05	0.000666568	yes	GO:0004356	Glutamine_synthetase_(AHRD_V1_***-_B5LAU9_CAPAN);_contains_Interpro_domain(s)__IPR008146__Glutamine_synthetase,_catalytic_region_
Solyc01g080910	76.893	33.9184	-1.18079	5.00E-05	0.000666568	yes	GO:0051777	Unknown_Protein_(AHRD_V1)
Solyc01g081250	35.6599	3.98701	-3.16092	5.00E-05	0.000666568	yes	GO:0004519	Glutathione-S-transferase_(AHRD_V1_***-_A3FMP5_SOLLC);_contains_Interpro_domain(s)__IPR004046__Glutathione_S-transferase,_C-terminal_
Solyc01g081270	5.36785	11.0858	1.04629	0.00055	0.00528233	yes	GO:0004519	Glutathione_S-transferase_(AHRD_V1_***-_Q8H9E5_CUCMA);_contains_Interpro_domain(s)__IPR004046__Glutathione_S-transferase,_C-terminal_
Solyc01g073890	0.26983	2.5963	3.26633	5.00E-04	0.00489827	yes	GO:0019992,GO:0020037	CHP-rich_zinc_finger_protein-like_(AHRD_V1_*---_Q9FJG5_ARATH);_contains_Interpro_domain(s)__IPR011424__C1-like_
Solyc01g073910	0.490069	1.99119	2.02258	0.0027	0.0192066	yes	GO:0005634,GO:0006355,GO:0045449	Homeobox-leucine_zipper_protein_14_(AHRD_V1_*-*-_D7LZT3_ARALY);_contains_Interpro_domain(s)__IPR003106__Leucine_zipper,_homeobox-associated_
Solyc01g087810	0	0.52735	Inf	5.00E-05	0.000666568	yes	GO:0006508,GO:0043086	Subtilisin-like_protease_(AHRD_V1_**--_O82777_SOLLC);_contains_Interpro_domain(s)__IPR015500__Peptidase_S8,_subtilisin-related_
Solyc01g087820	0.0904138	3.02701	5.06521	0.00025	0.00273474	yes	GO:0006508,GO:0043086	Subtilisin-like_protease_(AHRD_V1_**--_O82777_SOLLC);_contains_Interpro_domain(s)__IPR015500__Peptidase_S8,_subtilisin-related__IPR000209__Peptidase_S8_and_S53,_subtilisin,_kexin,_sedolisin_
Solyc01g087850	0.103448	3.10211	4.90627	5.00E-05	0.000666568	yes	GO:0006508,GO:0043086	Subtilisin-like_protease_(AHRD_V1_**--_O82777_SOLLC);_contains_Interpro_domain(s)__IPR015500__Peptidase_S8,_subtilisin-related__IPR000209__Peptidase_S8_and_S53,_subtilisin,_kexin,_sedolisin_
Solyc01g088660	50.9984	109.57	1.10332	5.00E-05	0.000666568	yes	GO:0042283,GO:0000033	Os04g0585900_protein_(Fragment)_(AHRD_V1_*-*-_Q0JAP2_ORYSJ);_contains_Interpro_domain(s)__IPR007650__Protein_of_unknown_function_DUF581_
Solyc01g091420	0.697402	8.72389	3.64491	1.00E-04	0.00124597	yes	GO:0004091	LOB_domain_protein_30_(AHRD_V1_***-_D7M5R6_ARALY);_contains_Interpro_domain(s)__IPR004883__Lateral_organ_boundaries,_LOB_
Solyc01g091520	13.6512	28.1607	1.04466	5.00E-05	0.000666568	yes	GO:0004165	Enoyl-CoA_hydratase/isomerase_family_protein_(AHRD_V1_****_D7KSC7_ARALY);_contains_Interpro_domain(s)__IPR001753__Crotonase,_core_
Solyc01g091590	34.5829	10.936	-1.66098	5.00E-05	0.000666568	yes	GO:0005515,GO:0005543	SRC2_protein_(AHRD_V1_***-_A7XAJ8_9CONI);_contains_Interpro_domain(s)__IPR000008__C2_calcium-dependent_membrane_targeting_
Solyc01g094210	0	0.830969	Inf	5.00E-05	0.000666568	yes	GO:0004090	Carbonyl_reductase_3_(AHRD_V1_****_B6TRS7_MAIZE);_contains_Interpro_domain(s)__IPR002347__Glucose/ribitol_dehydrogenase_
Solyc01g094410	40.4874	19.1223	-1.08222	5.00E-05	0.000666568	yes	GO:0051015	Phosphoribosylanthranilate_transferase_(Fragment)_(AHRD_V1_*---_Q43085_PEA);_contains_Interpro_domain(s)__IPR013583__Phosphoribosyltransferase_C-terminal,_plant_
Solyc01g094690	99.375	41.7829	-1.24997	5.00E-05	0.000666568	yes	GO:0016020,GO:0016021	Aquaporin_(AHRD_V1_***-_Q40266_MESCR);_contains_Interpro_domain(s)__IPR012269__Aquaporin_
Solyc01g094940	7.43417	2.54391	-1.54712	5.00E-05	0.000666568	yes	GO:0006468	Receptor-like_protein_kinase_(AHRD_V1_***-_Q9LYS5_ARATH);_contains_Interpro_domain(s)__IPR002290__Serine/threonine_protein_kinase_
Solyc01g095140	2.39355	41.6643	4.12159	5.00E-05	0.000666568	yes	GO:0009269	Late_embryogenesis_abundant_protein_(Fragment)_(AHRD_V1_**--_B7TGG5_PINSY);_contains_Interpro_domain(s)__IPR013990__Water_Stress_and_Hypersensitive_response_
Solyc01g095170	1.49836	5.97634	1.99588	0.00035	0.0036208	yes	GO:0004519,GO:0034046	Harpin-induced_protein_(AHRD_V1_***-_B6SP51_MAIZE);_contains_Interpro_domain(s)__IPR010847__Harpin-induced_1_
Solyc01g095300	0.65631	2.10633	1.68228	5.00E-05	0.000666568	yes	GO:0016757	Glycosyl_transferase_group_1_(AHRD_V1_*-**_D2LJY9_RHOVA);_contains_Interpro_domain(s)__IPR001296__Glycosyl_transferase,_group_1_
Solyc01g096080	16.1999	50.3454	1.63588	5.00E-05	0.000666568	yes	GO:0003700,GO:0008022	Unknown_Protein_(AHRD_V1)
Solyc01g096250	2.45398	0.133196	-4.2035	0.0043	0.0275956	yes	GO:0005524,GO:0017111	Unknown_Protein_(AHRD_V1)
Solyc01g096820	0.170676	1.70719	3.32229	7.00E-04	0.00645255	yes	GO:0006468,GO:0005509	Calcium-dependent_protein_kinase_1_(AHRD_V1_***-_Q3YAS9_PETIN);_contains_Interpro_domain(s)__IPR002290__Serine/threonine_protein_kinase_
Solyc01g098110	396.585	114.856	-1.7878	5.00E-05	0.000666568	yes	GO:0003824	Hydrolase_alpha/beta_fold_family_protein_(AHRD_V1_**--_D7L9I6_ARALY);_contains_Interpro_domain(s)__IPR007130__Diacylglycerol_acyltransferase_
Solyc01g098320	5.06142	2.49944	-1.01794	0.00875	0.0479014	yes	GO:0005515	DNA-directed_RNA_polymerase_subunit_H_(AHRD_V1_*-*-_RPOH_METJA);_contains_Interpro_domain(s)__IPR014381__DNA-directed_RNA_polymerase,_RPB5_subunit_
Solyc01g098410	0.0867161	0.544953	2.65176	0.0037	0.0246087	yes	NA	NA
Solyc01g098560	2.83368	16.33	2.52678	5.00E-05	0.000666568	yes	GO:0016020,GO:0016021	Glucose_transporter_8_(AHRD_V1_***-_Q2KKJ3_SOLIN);_contains_Interpro_domain(s)__IPR003663__Sugar/inositol_transporter_
Solyc01g098570	31.394	80.5488	1.35937	5.00E-05	0.000666568	yes	GO:0016020,GO:0016021	Unknown_Protein_(AHRD_V1)
Solyc01g098600	1.0091	3.24886	1.68687	0.00065	0.00605953	yes	GO:0008152	Unknown_Protein_(AHRD_V1);_contains_Interpro_domain(s)__IPR010471__Protein_of_unknown_function_DUF1068_
Solyc01g098690	2.10281	0.639049	-1.71832	5.00E-05	0.000666568	yes	GO:0016301	LRR_receptor-like_serine/threonine-protein_kinase,_RLP
Solyc01g099200	10.6283	0.611121	-4.12031	5.00E-05	0.000666568	yes	GO:0016165	Lipoxygenase_(AHRD_V1_****_Q43191_SOLTU);_contains_Interpro_domain(s)__IPR001246__Lipoxygenase,_plant_
Solyc01g099340	6.17561	59.2915	3.26317	5.00E-05	0.000666568	yes	GO:0005622	Zinc_finger_protein_(AHRD_V1_*---_Q764N7_MALDO);_contains_Interpro_domain(s)__IPR007087__Zinc_finger,_C2H2-type_
Solyc01g099840	110.704	258.087	1.22115	5.00E-05	0.000666568	yes	GO:0003735,GO:0008201	Auxin-repressed_protein_(AHRD_V1_***-_B4FA62_MAIZE);_contains_Interpro_domain(s)__IPR008406__Dormancyauxin_associated_
Solyc01g100030	2.94202	0.76689	-1.93972	0.0013	0.0107124	yes	GO:0046080	Deoxyuridine_5&apos-triphosphate_nucleotidohydrolase_(AHRD_V1_***-_D0NVQ2_PHYIN);_contains_Interpro_domain(s)__IPR008181__DeoxyUTP_pyrophosphatase_subfamily_1_
Solyc01g100370	468.814	217.801	-1.106	0.00075	0.00681284	yes	GO:0006950	Universal_stress_protein_(AHRD_V1_***-_B6SNQ1_MAIZE);_contains_Interpro_domain(s)__IPR006016__UspA_
Solyc01g100490	0.158749	1.44906	3.1903	0.00285	0.0200297	yes	GO:0030418	Nicotianamine_synthase_(AHRD_V1_***-_A3DUI9_MALXI);_contains_Interpro_domain(s)__IPR004298__Nicotianamine_synthase_
Solyc01g100660	17.3245	39.0439	1.17229	5.00E-05	0.000666568	yes	GO:0016787,GO:0008152,GO:0016491,GO:0045454	Transcription_factor_(AHRD_V1_***-_D7L4N5_ARALY)
Solyc01g100770	5.1964	13.7107	1.39972	5.00E-04	0.00489827	yes	GO:0005515	Susceptibility_homeodomain_transcription_factor_(Fragment)_(AHRD_V1_*-*-_Q8SAA7_ORYSA);_contains_Interpro_domain(s)__IPR007493__Protein_of_unknown_function_DUF538_
Solyc01g100920	0.651388	1.83409	1.49347	0.00545	0.0332884	yes	GO:0016020	Nodulin-like_protein_(AHRD_V1_***-_Q84TV1_GOSHI);_contains_Interpro_domain(s)__IPR000620__Protein_of_unknown_function_DUF6,_transmembrane_
Solyc01g101180	0	1.01512	Inf	5.00E-05	0.000666568	yes	GO:0080017,GO:0080016	Alpha-humulene/(-)-(E)-beta-caryophyllene_synthase_(AHRD_V1_****_HUMS_ARATH);_contains_Interpro_domain(s)__IPR005630__Terpene_synthase,_metal-binding_domain_
Solyc01g101260	3.63774	0.564673	-2.68755	0.0016	0.012699	yes	GO:0005622	Unknown_Protein_(AHRD_V1)
Solyc01g102340	3.07897	0.779735	-1.98139	5.00E-05	0.000666568	yes	GO:0003677,GO:0045449	Myb-like_transcription_factor_(AHRD_V1_*---_B8XPP3_9ROSI);_contains_Interpro_domain(s)__IPR015495__Myb_transcription_factor_
Solyc01g102390	3.02865	10.6939	1.82004	5.00E-05	0.000666568	yes	GO:0045735,GO:0048046	Germin-like_protein_(AHRD_V1_***-_O65358_SOLTU);_contains_Interpro_domain(s)__IPR014710__RmlC-like_jelly_roll_fold_
Solyc01g102400	2.72535	6.05988	1.15285	0.00185	0.0141917	yes	GO:0045735,GO:0048046	Germin-like_protein_(AHRD_V1_***-_O65358_SOLTU);_contains_Interpro_domain(s)__IPR014710__RmlC-like_jelly_roll_fold_
Solyc01g102640	32.961	0.841258	-5.29207	5.00E-05	0.000666568	yes	GO:0005643	Nucleoporin_(Fragment)_(AHRD_V1_***-_Q677F1_HYAOR);_contains_Interpro_domain(s)__IPR007230__Peptidase_S59,_nucleoporin_
Solyc01g102700	1.83342	7.10672	1.95464	5.00E-05	0.000666568	yes	GO:0004675	Receptor_like_kinase,_RLK
Solyc01g102940	1.13927	3.84111	1.75342	5.00E-05	0.000666568	yes	GO:0008757	Methionine_s-methyltransferase_(AHRD_V1_****_B9N0J3_POPTR);_contains_Interpro_domain(s)__IPR015424__Pyridoxal_phosphate-dependent_transferase,_major_region_
Solyc01g102950	1.06334	3.12043	1.55314	4.00E-04	0.00406831	yes	GO:0008757	FAD_dependent_oxidoreductase_(AHRD_V1_**--_B5VX05_SPIMA)
Solyc01g102960	173.975	363.828	1.06438	5.00E-05	0.000666568	yes	GO:0008757	class_IV_heat_shock_protein_(AHRD_V1_***-_B6T3F5_MAIZE);_contains_Interpro_domain(s)__IPR002068__Heat_shock_protein_Hsp20_
Solyc01g103270	69.802	1.50757	-5.53297	0.00065	0.00605953	yes	NA	NA
Solyc01g103530	0.773854	0.285797	-1.43707	0.0036	0.024094	yes	GO:0004675	Receptor_like_kinase,_RLK
Solyc01g103590	4.93736	35.7691	2.8569	5.00E-05	0.000666568	yes	GO:0004462	Glyoxalase/bleomycin_resistance_protein/dioxygenase_(AHRD_V1_**--_Q2HVV5_MEDTR);_contains_Interpro_domain(s)__IPR004360__Glyoxalase/bleomycin_resistance_protein/dioxygenase_
Solyc01g104210	4.72795	11.0036	1.21869	5.00E-04	0.00489827	yes	GO:0009922	Elongation_of_very_long_chain_fatty_acids_protein_4_(AHRD_V1_*-**_B0W9Y0_CULQU);_contains_Interpro_domain(s)__IPR002076__GNS1/SUR4_membrane_protein_
Solyc01g104740	157.161	70.2121	-1.16245	5.00E-05	0.000666568	yes	GO:0003713	Multiprotein_bridging_factor_1_(AHRD_V1_***-_C8C4P8_WHEAT);_contains_Interpro_domain(s)__IPR013729__Multiprotein_bridging_factor_1,_N-terminal_
Solyc01g105030	2.98641	18.4978	2.63087	5.00E-05	0.000666568	yes	GO:0016168	Chlorophyll_a-b_binding_protein,_chloroplastic_(AHRD_V1_****_CB12_PETHY);_contains_Interpro_domain(s)__IPR001344__Chlorophyll_A-B_binding_protein_
Solyc01g105050	0.472545	2.95295	2.64363	0.00035	0.0036208	yes	GO:0016168	Chlorophyll_a-b_binding_protein,_chloroplastic_(AHRD_V1_****_CB12_PETHY);_contains_Interpro_domain(s)__IPR001344__Chlorophyll_A-B_binding_protein_
Solyc01g105070	2.56104	0.425767	-2.58859	5.00E-05	0.000666568	yes	GO:0004601	Peroxidase_(AHRD_V1_****_Q43499_SOLLC);_contains_Interpro_domain(s)__IPR002016__Haem_peroxidase,_plant/fungal/bacterial_
Solyc01g105620	0.511112	2.16229	2.08085	0.00075	0.00681284	yes	GO:0008270	RING_finger_protein_(AHRD_V1_*-*-_C6EUD3_SOYBN);_contains_Interpro_domain(s)__IPR018957__Zinc_finger,_C3HC4_RING-type_
Solyc01g105720	4.96374	10.2151	1.04121	0.00015	0.00176682	yes	GO:0006457	Unknown_Protein_(AHRD_V1)
Solyc01g106290	26.941	10.2598	-1.3928	5.00E-05	0.000666568	yes	GO:0003677	Unknown_Protein_(AHRD_V1)
Solyc01g106340	0.30735	1.88758	2.61859	5.00E-05	0.000666568	yes	GO:0016884	Glutamyl-tRNA(Gln)_amidotransferase_subunit_A_(AHRD_V1_***-_C5FFK2_NANOT);_contains_Interpro_domain(s)__IPR000120__Amidase_signature_enzyme_
Solyc01g106580	9.84767	19.932	1.01723	5.00E-05	0.000666568	yes	GO:0005515	Unknown_Protein_(AHRD_V1)
Solyc01g106820	62.8802	309.099	2.29739	5.00E-05	0.000666568	yes	GO:0015175,GO:0015172	Peptidase_M50_family_(AHRD_V1_***-_B6UET0_MAIZE)
Solyc01g106890	48.475	112.485	1.21441	5.00E-05	0.000666568	yes	GO:0006364	Unknown_Protein_(AHRD_V1)
Solyc01g107190	2.59983	9.34564	1.84587	5.00E-05	0.000666568	yes	GO:0005515,GO:0009416	LOB_domain_protein_38_(AHRD_V1_*-*-_D7LT02_ARALY);_contains_Interpro_domain(s)__IPR004883__Lateral_organ_boundaries,_LOB_
Solyc01g107290	73.0132	31.2395	-1.22479	5.00E-05	0.000666568	yes	GO:0008270	RING-H2_finger_protein_(AHRD_V1_***-_Q8LJR8_SOYBN);_contains_Interpro_domain(s)__IPR001841__Zinc_finger,_RING-type_
Solyc01g108000	2.18712	0.439679	-2.31451	5.00E-05	0.000666568	yes	GO:0006468	Receptor-like_kinase_(AHRD_V1_*-*-_A7VM68_9VIRI);_contains_Interpro_domain(s)__IPR002290__Serine/threonine_protein_kinase_
Solyc01g109100	52.0889	25.084	-1.05421	0.00025	0.00273474	yes	GO:0005488,GO:0016773	Unknown_Protein_(AHRD_V1)
Solyc01g109230	0.1267	2.17258	4.09992	0.0061	0.0365677	yes	GO:0023034	CHP-rich_zinc_finger_protein-like_(AHRD_V1_**--_Q6YTW3_ORYSJ);_contains_Interpro_domain(s)__IPR011424__C1-like_
Solyc01g109460	1.70541	43.5424	4.67423	5.00E-05	0.000666568	yes	GO:0015519	Solute_carrier_family_2,_facilitated_glucose_transporter_member_3_(AHRD_V1_***-_GTR3_RAT);_contains_Interpro_domain(s)__IPR003663__Sugar/inositol_transporter_
Solyc01g109800	3.60033	10.6813	1.56889	5.00E-05	0.000666568	yes	GO:0008878	Genomic_DNA_chromosome_5_TAC_clone_K1F13_(AHRD_V1_*-*-_Q9FJZ5_ARATH)
Solyc01g110360	4.02555	12.0331	1.57975	5.00E-05	0.000666568	yes	GO:0005507	Fructose-bisphosphate_aldolase_(AHRD_V1_***-_B0FPD8_SOLTU);_contains_Interpro_domain(s)__IPR000741__Fructose-bisphosphate_aldolase,_class-I_
Solyc01g111380	8.41985	24.2044	1.5234	5.00E-05	0.000666568	yes	GO:0051015	Actin_depolymerizing_factor_5_(AHRD_V1_****_A1XJ48_GOSHI);_contains_Interpro_domain(s)__IPR002108__Actin-binding,_cofilin/tropomyosin_type_
Solyc01g111400	15.7866	31.6556	1.00376	5.00E-05	0.000666568	yes	GO:0004252	Subtilisin-like_protease_(AHRD_V1_**--_A9XG40_TOBAC);_contains_Interpro_domain(s)__IPR015500__Peptidase_S8,_subtilisin-related_
Solyc01g112110	15.4933	33.1848	1.09888	0.00015	0.00176682	yes	GO:0004497	Unknown_Protein_(AHRD_V1)
Solyc01g005060	2.44639	1.05515	-1.21321	0.00825	0.0457032	yes	GO:0003700	Zinc_finger_protein_(AHRD_V1_*-*-_Q764N7_MALDO);_contains_Interpro_domain(s)__IPR007087__Zinc_finger,_C2H2-type_
Solyc01g005080	4.39173	9.15315	1.05948	2.00E-04	0.00226017	yes	GO:0008017	Microtubule-associated_protein_MAP65-1a_(AHRD_V1_****_C0J9Z7_ORYNI);_contains_Interpro_domain(s)__IPR007145__MAP65/ASE1_
Solyc01g005140	49.4376	129.496	1.38922	5.00E-05	0.000666568	yes	GO:0000293	Cytochrome_b561_(AHRD_V1_***-_Q3LGX5_CITLA);_contains_Interpro_domain(s)__IPR006593__Cytochrome_b561/ferric_reductase_transmembrane_
Solyc01g005280	0.187446	1.52027	3.01978	0.00275	0.0194781	yes	GO:0005215	SEC14_cytosolic_factor_(AHRD_V1_**--_B2W8N2_PYRTR);_contains_Interpro_domain(s)__IPR001251__Cellular_retinaldehyde-binding/triple_function,_C-terminal_
Solyc01g005290	42.8481	19.7566	-1.11689	5.00E-05	0.000666568	yes	GO:0008526	SEC14_cytosolic_factor_family_protein_(AHRD_V1_**--_D7M8H6_ARALY);_contains_Interpro_domain(s)__IPR001251__Cellular_retinaldehyde-binding/triple_function,_C-terminal_
Solyc01g005740	2.60669	16.5931	2.67029	0.00485	0.0304032	yes	GO:0004675	Unknown_Protein_(AHRD_V1)
Solyc01g005920	1.02126	2.33194	1.19118	0.00515	0.0318863	yes	GO:0016020	Amino_acid_permease_(Fragment)_(AHRD_V1_***-_B8C3S3_THAPS);_contains_Interpro_domain(s)__IPR002293__Amino_acid/polyamine_transporter_I_
Solyc01g006020	28.068	76.1858	1.4406	5.00E-05	0.000666568	yes	GO:0000030	At3g32930-like_protein_(Fragment)_(AHRD_V1_*-*-_B3SKU7_ARAHA)
Solyc01g006550	0.501966	1.87611	1.90208	5.00E-04	0.00489827	yes	GO:0004675	LRR_receptor-like_serine/threonine-protein_kinase,_RLP
Solyc01g006950	2.74628	10.0668	1.87406	5.00E-05	0.000666568	yes	GO:0043495	Syntaxin_(AHRD_V1_***-_Q6X9V9_HORVD);_contains_Interpro_domain(s)__IPR010989__t-SNARE_
Solyc01g008210	0.41268	2.96674	2.84578	0.00015	0.00176682	yes	NA	NA
Solyc01g008550	3.38817	13.428	1.98667	5.00E-05	0.000666568	yes	GO:0044237,GO:0008152	Cinnamoyl_CoA_reductase-like_protein_(AHRD_V1_***-_B9HNY0_POPTR);_contains_Interpro_domain(s)__IPR016040__NAD(P)-binding_domain_
Solyc01g008800	0.563723	2.13358	1.92022	5.00E-05	0.000666568	yes	GO:0004872	Tir-nbs-lrr,_resistance_protein
Solyc01g009160	9.09267	2.64514	-1.78136	5.00E-05	0.000666568	yes	GO:0005634	Harpin-induced_protein-like_(Fragment)_(AHRD_V1_**--_D2CFH8_COFAR);_contains_Interpro_domain(s)__IPR010847__Harpin-induced_1_
Solyc01g009870	1.12573	2.35782	1.0666	0.00925	0.0498696	yes	GO:0006629,GO:0006071	Glycerophosphodiester_phosphodiesterase_GDE1_(AHRD_V1_***-_B2WNF5_PYRTR);_contains_Interpro_domain(s)__IPR004129__Glycerophosphoryl_diester_phosphodiesterase_
Solyc01g010060	74.7822	11.4125	-2.71209	5.00E-05	0.000666568	yes	GO:0004014	Unknown_Protein_(AHRD_V1)
Solyc01g010160	35.9241	1.60951	-4.48026	5.00E-05	0.000666568	yes	NA	NA
Solyc01g010230	96.6983	45.6503	-1.08286	5.00E-05	0.000666568	yes	GO:0005975	Unknown_Protein_(AHRD_V1)
Solyc01g010490	27.0976	11.5187	-1.23418	5.00E-05	0.000666568	yes	GO:0019825	Cytochrome_P450
Solyc01g010920	0.361423	1.04928	1.53765	0.0062	0.0369835	yes	NA	NA
Solyc01g014120	1.40455	0.421481	-1.73657	0.0046	0.0291693	yes	GO:0009055,GO:0055114	Unknown_Protein_(AHRD_V1)
Solyc01g016400	2.39233	0.640541	-1.90105	0.00115	0.00965211	yes	GO:0004675	Unknown_Protein_(AHRD_V1)
Solyc01g021730	8.45746	2.33159	-1.85891	5.00E-05	0.000666568	yes	GO:0045449	NAC_domain_protein_IPR003441_(AHRD_V1_*-*-_B9IHI9_POPTR);_contains_Interpro_domain(s)__IPR003441__No_apical_meristem_(NAM)_protein_
Solyc01g056850	0.542773	2.83551	2.38518	5.00E-05	0.000666568	yes	GO:0006221,GO:0003824	CTP_synthase_(AHRD_V1_***-_B6U7R1_MAIZE);_contains_Interpro_domain(s)__IPR004468__CTP_synthase_
Solyc01g057780	29.7735	14.436	-1.04435	5.00E-05	0.000666568	yes	GO:0005515	Zinc_finger_protein_VAR3,_chloroplastic_(AHRD_V1_**--_VAR3_ARATH);_contains_Interpro_domain(s)__IPR001876__Zinc_finger,_RanBP2-type_
Solyc01g065500	2.21737	0.381044	-2.54082	5.00E-05	0.000666568	yes	GO:0055114	Phosphoribosylanthranilate_transferase_(Fragment)_(AHRD_V1_*---_Q43085_PEA);_contains_Interpro_domain(s)__IPR013583__Phosphoribosyltransferase_C-terminal,_plant_
Solyc01g066290	0.444233	10.926	4.62031	0.0017	0.0132601	yes	GO:0006508	Unknown_Protein_(AHRD_V1)
Solyc01g067020	1.51281	5.22405	1.78794	5.00E-05	0.000666568	yes	GO:0004675	Receptor_like_kinase,_RLK
Solyc01g067080	100.143	35.8274	-1.48292	5.00E-05	0.000666568	yes	GO:0030233	Genomic_DNA_chromosome_3_P1_clone_MHC9_(AHRD_V1_***-_Q9LIF6_ARATH)
Solyc01g067090	36.7621	10.4051	-1.82093	5.00E-05	0.000666568	yes	GO:0030233	Homeodomain-like_(AHRD_V1_*-*-_A2Q346_MEDTR)
Solyc01g067440	2.21129	8.52189	1.94629	0.0016	0.012699	yes	GO:0045454	Glutaredoxin_(AHRD_V1_***-_B9MZY7_POPTR);_contains_Interpro_domain(s)__IPR011905__Glutaredoxin-like,_plant_II_
Solyc01g068020	3.41321	8.01694	1.23192	5.00E-04	0.00489827	yes	GO:0004722	Cyclase/dehydrase_(AHRD_V1_***-_B6T2Z5_MAIZE);_contains_Interpro_domain(s)__IPR005031__Streptomyces_cyclase/dehydrase_
Solyc01g068130	15.7229	4.08983	-1.94275	5.00E-05	0.000666568	yes	GO:0005618	Os05g0272200_protein_(Fragment)_(AHRD_V1_*-*-_Q0DJJ5_ORYSJ)
Solyc01g068380	0.221231	1.57245	2.82939	0.00025	0.00273474	yes	GO:0004722,GO:0005515	Purple_acid_phosphatase_(AHRD_V1_*-**_B6TKL3_MAIZE);_contains_Interpro_domain(s)__IPR004843__Metallophosphoesterase_
Solyc01g079170	1.18901	3.88711	1.70894	5.00E-05	0.000666568	yes	GO:0016758	Galactinol_synthase_(AHRD_V1_***-_D6QSF5_BRANA);_contains_Interpro_domain(s)__IPR002495__Glycosyl_transferase,_family_8_
Solyc01g079360	0.898448	4.3817	2.28599	5.00E-05	0.000666568	yes	GO:0045449	WRKY_transcription_factor_3_(AHRD_V1_***-_C9DHZ2_9ROSI);_contains_Interpro_domain(s)__IPR003657__DNA-binding_WRKY_
Solyc01g079530	2.51268	8.41754	1.74417	0.00015	0.00176682	yes	GO:0005515	E3_ubiquitin-protein_ligase_MARCH6_(AHRD_V1_*---_C1HD92_PARBA);_contains_Interpro_domain(s)__IPR011016__Zinc_finger,_RING-CH-type_
Solyc01g079880	1657.85	635.933	-1.38236	5.00E-05	0.000666568	yes	GO:0005515,GO:0003700	Asparagine_synthetase_(AHRD_V1_*---_Q9ZST6_ARATH)
Solyc01g080010	0.856752	6.23012	2.86231	5.00E-05	0.000666568	yes	GO:0006508	Xylanase_inhibitor_(Fragment)_(AHRD_V1_**--_Q53IQ4_WHEAT);_contains_Interpro_domain(s)__IPR001461__Peptidase_A1_
Solyc01g080020	2.98455	25.9404	3.11962	5.00E-05	0.000666568	yes	GO:0006508	Xylanase_inhibitor_(Fragment)_(AHRD_V1_**--_Q53IQ4_WHEAT);_contains_Interpro_domain(s)__IPR001461__Peptidase_A1_
Solyc01g080760	11.332	5.13882	-1.14089	5.00E-05	0.000666568	yes	GO:0005488	Unknown_Protein_(AHRD_V1)
Solyc01g080770	1.41564	0.623379	-1.18327	0.00355	0.0238299	yes	GO:0004675	Receptor_like_kinase,_RLK
Solyc01g081590	0	1.23296	Inf	0.00105	0.00898355	yes	GO:0005516,GO:0005319	Non-specific_lipid-transfer_protein_(AHRD_V1_****_B9N6K5_POPTR);_contains_Interpro_domain(s)__IPR013770__Plant_lipid_transfer_protein_and_hydrophobic_protein,_helical_
Solyc01g074000	11.3069	3.09124	-1.87094	5.00E-05	0.000666568	yes	GO:0042802	Histone_H3_(AHRD_V1_***-_D8L9K7_WHEAT);_contains_Interpro_domain(s)__IPR000164__Histone_H3_
Solyc01g086820	7.15088	1.30824	-2.45049	0.00015	0.00176682	yes	GO:0042802	Histone_H3_(AHRD_V1_***-_D8L9K7_WHEAT);_contains_Interpro_domain(s)__IPR000164__Histone_H3_
Solyc01g087070	0.840506	2.24631	1.41822	0.0051	0.0316417	yes	GO:0005471	Mitochondrial_ADP/ATP_carrier_proteins_(AHRD_V1_****_Q2UU95_ASPOR);_contains_Interpro_domain(s)__IPR002113__Adenine_nucleotide_translocator_1_
Solyc01g087180	1.96296	14.9899	2.93288	5.00E-05	0.000666568	yes	GO:0003700	Unknown_Protein_(AHRD_V1)
Solyc01g087580	136.04	30.5287	-2.15579	5.00E-05	0.000666568	yes	GO:0003838	Unknown_Protein_(AHRD_V1)
Solyc01g087950	23.5062	54.6748	1.21784	5.00E-05	0.000666568	yes	GO:0042802,GO:0004185	Serine_carboxypeptidase_1_(AHRD_V1_****_B6SW38_MAIZE);_contains_Interpro_domain(s)__IPR001563__Peptidase_S10,_serine_carboxypeptidase_
Solyc01g088390	1.03221	2.22528	1.10825	0.00655	0.0385254	yes	GO:0005515	Sister_chromatid_cohesion_protein_DCC1_(AHRD_V1_***-_B5XCA8_SALSA);_contains_Interpro_domain(s)__IPR019128__Sister_chromatid_cohesion_protein_DCC1_
Solyc01g088440	3.15625	8.81105	1.4811	7.00E-04	0.00645255	yes	GO:0008270	Ring_H2_finger_protein_(AHRD_V1_*-*-_D9ZHD8_HYPPE);_contains_Interpro_domain(s)__IPR018957__Zinc_finger,_C3HC4_RING-type_
Solyc01g090350	0	3.23804	Inf	5.00E-05	0.000666568	yes	GO:0006869	Non-specific_lipid-transfer_protein_(AHRD_V1_***-_B9RD07_RICCO);_contains_Interpro_domain(s)__IPR013770__Plant_lipid_transfer_protein_and_hydrophobic_protein,_helical_
Solyc01g090590	51.4502	25.3522	-1.02107	5.00E-05	0.000666568	yes	GO:0005125,GO:0005138	Os11g0109966_protein_(Fragment)_(AHRD_V1_*-*-_C7J8E6_ORYSJ)
Solyc01g090680	7.29315	41.1942	2.49783	5.00E-05	0.000666568	yes	GO:0005643	Genomic_DNA_chromosome_5_TAC_clone_K11J9_(AHRD_V1_*-*-_Q9FKH0_ARATH)
Solyc01g091370	0.738071	1.87234	1.34301	0.0043	0.0275956	yes	GO:0003677	AT-hook_motif_nuclear_localized_protein_1_(AHRD_V1_***-_Q8VYJ2_ARATH);_contains_Interpro_domain(s)__IPR005175__Protein_of_unknown_function_DUF296_
Solyc01g094020	2.33991	5.99279	1.35678	5.00E-05	0.000666568	yes	GO:0006468	Receptor_kinase-like_protein_(AHRD_V1_*-*-_Q9STJ8_ARATH);_contains_Interpro_domain(s)__IPR002290__Serine/threonine_protein_kinase_
Solyc01g094760	2.15995	0.574563	-1.91046	3.00E-04	0.00319482	yes	GO:0042802	Origin_recognition_complex_5_subunit_(AHRD_V1_***-_Q6EWX0_ARATH)
Solyc01g095240	0.126003	1.5774	3.64602	0.00595	0.0359422	yes	GO:0005515	Unknown_Protein_(AHRD_V1)
Solyc01g095480	23.9708	10.5435	-1.18492	5.00E-05	0.000666568	yes	GO:0006396	Ribonuclease_PH_(AHRD_V1_***-_RNPH_STRGG);_contains_Interpro_domain(s)__IPR001247__Exoribonuclease,_phosphorolytic_domain_1_
Solyc01g095530	4.02921	37.5862	3.22163	5.00E-05	0.000666568	yes	GO:0005160	Unknown_Protein_(AHRD_V1)
Solyc01g095630	57.3806	25.793	-1.15358	2.00E-04	0.00226017	yes	GO:0045449	WRKY_transcription_factor_(AHRD_V1_***-_D3YEX5_SOLLC);_contains_Interpro_domain(s)__IPR003657__DNA-binding_WRKY_
Solyc01g095700	2.54374	5.25333	1.04628	0.0063	0.0374443	yes	GO:0004872,GO:0042803	Abscisic_acid_receptor_PYL8_(AHRD_V1_**-*_PYL8_ARATH);_contains_Interpro_domain(s)__IPR019587__Polyketide_cyclase/dehydrase_
Solyc01g095750	0.259446	0.910551	1.8113	0.0048	0.030121	yes	GO:0004467	Long-chain-fatty-acid-CoA_ligase_(AHRD_V1_****_B2WS80_ARAHA);_contains_Interpro_domain(s)__IPR000873__AMP-dependent_synthetase_and_ligase_
Solyc01g096200	4.41135	8.87394	1.00835	5.00E-05	0.000666568	yes	GO:0005488,GO:0000151	Pentatricopeptide_repeat-containing_protein_(AHRD_V1_*-*-_D7M1E8_ARALY);_contains_Interpro_domain(s)__IPR011989__Armadillo-like_helical_
Solyc01g096730	0.782476	2.53973	1.69856	3.00E-04	0.00319482	yes	GO:0005351	Major_facilitator_superfamily_transporter_(AHRD_V1_**--_A8NUY3_COPC7);_contains_Interpro_domain(s)__IPR016196__Major_facilitator_superfamily,_general_substrate_transporter_
Solyc01g096740	11.0145	3.54355	-1.63614	5.00E-05	0.000666568	yes	GO:0005351	Transporter_major_facilitator_family_(AHRD_V1_**--_C4M254_ENTHI);_contains_Interpro_domain(s)__IPR016196__Major_facilitator_superfamily,_general_substrate_transporter_
Solyc01g097230	31.4138	229.324	2.86792	5.00E-05	0.000666568	yes	NA	NA
Solyc01g097270	0.585892	26.9537	5.5237	5.00E-05	0.000666568	yes	GO:0005515	Chitinase_(Fragment)_(AHRD_V1_*---_Q38777_ALLSA);_contains_Interpro_domain(s)__IPR000726__Glycoside_hydrolase,_family_19,_catalytic__IPR001153__Barwin_
Solyc01g097280	0	1.54362	Inf	5.00E-05	0.000666568	yes	GO:0005515	Chitinase_(Fragment)_(AHRD_V1_*---_B8QVF0_ZEAMP);_contains_Interpro_domain(s)__IPR000726__Glycoside_hydrolase,_family_19,_catalytic__IPR001153__Barwin_
Solyc01g097400	0.077306	0.588172	2.92758	0.00725	0.0417209	yes	NA	NA
Solyc01g097430	0.212618	2.69531	3.66412	5.00E-05	0.000666568	yes	GO:0042803	ABC_transporter_G_family_member_2_(AHRD_V1_*-*-_AB2G_ARATH);_contains_Interpro_domain(s)__IPR013525__ABC-2_type_transporter_
Solyc01g097510	2.70412	6.14709	1.18475	0.00145	0.0117139	yes	GO:0005544	Annexin_3_(AHRD_V1_***-_A9X4R3_BRAJU);_contains_Interpro_domain(s)__IPR015472__Annexin_like_protein__IPR001464__Annexin_
Solyc01g097770	0.158589	0.853954	2.42887	0.00035	0.0036208	yes	GO:0010181,GO:0004674	Serine/threonine_protein_kinase_(AHRD_V1_*-**_D2V878_NAEGR);_contains_Interpro_domain(s)__IPR002290__Serine/threonine_protein_kinase_
Solyc01g097830	5.86313	2.55632	-1.19761	0.00085	0.00753595	yes	GO:0055114	AT5G28150-like_protein_(Fragment)_(AHRD_V1_*-*-_D6PS19_9BRAS);_contains_Interpro_domain(s)__IPR008586__Protein_of_unknown_function_DUF868,_plant_
Solyc01g098020	0.593798	4.86305	3.03382	5.00E-04	0.00489827	yes	GO:0008152	Acetyltransferase_GNAT_family_protein_expressed_(AHRD_V1_***-_Q75GC2_ORYSJ);_contains_Interpro_domain(s)__IPR000182__GCN5-related_N-acetyltransferase_
Solyc01g098400	11.3122	5.16628	-1.13068	0.0017	0.0132601	yes	GO:0009927	Histidine_phosphotransfer_protein_(AHRD_V1_****_B9I823_POPTR);_contains_Interpro_domain(s)__IPR008207__Signal_transduction_histidine_kinase,_phosphotransfer_(Hpt)_region_
Solyc01g098930	4.00138	9.43253	1.23715	0.00015	0.00176682	yes	GO:0005515,GO:0016538	Cyclin_(AHRD_V1_****_D8UD80_VOLCA);_contains_Interpro_domain(s)__IPR012389__Negative_regulatory_factor_PREG_
Solyc01g099020	0.186219	1.18222	2.66643	0.0035	0.0235554	yes	GO:0004091	GDSL_esterase/lipase_At5g03980_(AHRD_V1_***-_GDL74_ARATH);_contains_Interpro_domain(s)__IPR001087__Lipase,_GDSL_
Solyc01g099190	1556.29	382.135	-2.02595	5.00E-05	0.000666568	yes	GO:0016165	Lipoxygenase_(AHRD_V1_****_Q42873_SOLLC);_contains_Interpro_domain(s)__IPR001246__Lipoxygenase,_plant_
Solyc01g099580	2.45481	0.463971	-2.4035	1.00E-04	0.00124597	yes	GO:0004090	Desiccation-related_protein_PCC13-62_(AHRD_V1_*-*-_B6TNA6_MAIZE);_contains_Interpro_domain(s)__IPR011424__C1-like_
Solyc01g099590	357.217	145.467	-1.2961	5.00E-05	0.000666568	yes	GO:0004364,GO:0043295	Glutathione-S-transferase_(AHRD_V1_****_A3FMP5_SOLLC);_contains_Interpro_domain(s)__IPR004046__Glutathione_S-transferase,_C-terminal_
Solyc01g099630	1.3034	0.239947	-2.44149	0.00225	0.0165317	yes	GO:0016798	Xyloglucan_endotransglucosylase/hydrolase_5_(AHRD_V1_****_C0IRG4_ACTDE);_contains_Interpro_domain(s)__IPR016455__Xyloglucan_endotransglucosylase/hydrolase__IPR008263__Glycoside_hydrolase,_family_16,_active_site_
Solyc01g099980	1.85813	4.99207	1.42579	5.00E-05	0.000666568	yes	GO:0005515,GO:0004842	Glycine-rich_protein_(AHRD_V1_*---_D7M9Z2_ARALY);_contains_Interpro_domain(s)__IPR009836__Protein_of_unknown_function_DUF1399_
Solyc01g100010	14.7327	2.36276	-2.64047	5.00E-05	0.000666568	yes	GO:0030246	F-box_protein_PP2-B1_(AHRD_V1_***-_PP2B1_ARATH);_contains_Interpro_domain(s)__IPR001810__Cyclin-like_F-box_
Solyc01g100040	1.39604	5.39525	1.95035	1.00E-04	0.00124597	yes	GO:0004722	Integrin-linked_kinase-associated_serine/threonine_phosphatase_2C_(AHRD_V1_****_ILKAP_HUMAN);_contains_Interpro_domain(s)__IPR015655__Protein_phosphatase_2C_
Solyc01g100780	5.71064	2.41459	-1.24187	0.00055	0.00528233	yes	GO:0003723	Agenet_domain-containing_protein_(AHRD_V1_***-_D7KJP0_ARALY);_contains_Interpro_domain(s)__IPR008395__Agenet_
Solyc01g100880	0.279609	2.55758	3.19329	5.00E-04	0.00489827	yes	GO:0016020	MtN21_nodulin_protein-like_(AHRD_V1_***-_B6TBZ6_MAIZE);_contains_Interpro_domain(s)__IPR000620__Protein_of_unknown_function_DUF6,_transmembrane_
Solyc01g101170	0	0.73352	Inf	5.00E-05	0.000666568	yes	GO:0080017,GO:0080016	Alpha-humulene/(-)-(E)-beta-caryophyllene_synthase_(AHRD_V1_****_HUMS_ARATH);_contains_Interpro_domain(s)__IPR005630__Terpene_synthase,_metal-binding_domain_
Solyc01g102310	25.5637	11.7457	-1.12196	5.00E-05	0.000666568	yes	GO:0003700,GO:0042802	Unknown_Protein_(AHRD_V1)
Solyc01g102470	16.2839	7.88687	-1.04592	1.00E-04	0.00124597	yes	GO:0008270,GO:0003723	Pentatricopeptide_repeat-containing_protein_(AHRD_V1_*-*-_D7MEW5_ARALY);_contains_Interpro_domain(s)__IPR002885__Pentatricopeptide_repeat_
Solyc01g102880	0.877827	2.34909	1.4201	5.00E-05	0.000666568	yes	GO:0030145,GO:0005515,GO:0045735,GO:0031224,GO:0048046,GO:0017111,GO:0006915	Tir-nbs-lrr,_resistance_protein
Solyc01g103030	0.141514	1.20995	3.09593	0.0017	0.0132601	yes	GO:0042936	Nitrate_transporter_(AHRD_V1_****_Q7XAK5_PRUPE);_contains_Interpro_domain(s)__IPR000109__TGF-beta_receptor,_type_I/II_extracellular_region_
Solyc01g103390	2.45508	0.320469	-2.93751	1.00E-04	0.00124597	yes	GO:0008152,GO:0016491	Flavin_oxidoreductase/NADH_oxidase_(AHRD_V1_**--_A0YMI2_LYNSP);_contains_Interpro_domain(s)__IPR001155__NADH:flavin_oxidoreductase/NADH_oxidase,_N-terminal_
Solyc01g103470	2.2568	0.664208	-1.76457	0.0038	0.0251261	yes	GO:0003676,GO:0005622	Unknown_Protein_(AHRD_V1)
Solyc01g104690	9.57715	68.1206	2.83042	5.00E-05	0.000666568	yes	GO:0003924	Unknown_Protein_(AHRD_V1)
Solyc01g104720	1856.39	4243.34	1.1927	5.00E-05	0.000666568	yes	GO:0003924	Unknown_Protein_(AHRD_V1)
Solyc01g104900	0.322226	3.21771	3.31989	0.00055	0.00528233	yes	GO:0045449	NAC_domain_protein_IPR003441_(AHRD_V1_***-_B9GZS1_POPTR);_contains_Interpro_domain(s)__IPR003441__No_apical_meristem_(NAM)_protein_
Solyc01g105010	16.9776	7.93007	-1.09823	0.00025	0.00273474	yes	GO:0006869	Non-specific_lipid-transfer_protein_(AHRD_V1_***-_Q6I6X1_ZINEL);_contains_Interpro_domain(s)__IPR013770__Plant_lipid_transfer_protein_and_hydrophobic_protein,_helical_
Solyc01g105310	2.89798	0.253876	-3.51285	5.00E-05	0.000666568	yes	GO:0006508,GO:0005737	Metacaspase_(AHRD_V1_***-_A8NU42_COPC7);_contains_Interpro_domain(s)__IPR011600__Peptidase_C14,_caspase_catalytic_
Solyc01g105360	1.66821	0.472773	-1.81908	0.00195	0.014771	yes	GO:0015020	UDP-glucuronosyltransferase_(AHRD_V1_****_Q5UB81_ARATH);_contains_Interpro_domain(s)__IPR002213__UDP-glucuronosyl/UDP-glucosyltransferase_
Solyc01g105370	11.6571	27.8123	1.25451	5.00E-05	0.000666568	yes	GO:0008152,GO:0055114	Enoyl-(Acyl-carrier-protein)_reductase_II_(AHRD_V1_**--_C7IPB6_THEET);_contains_Interpro_domain(s)__IPR004136__2-nitropropane_dioxygenase,_NPD_
Solyc01g105600	0.287432	2.88026	3.32491	0.00085	0.00753595	yes	GO:0016740	Unknown_Protein_(AHRD_V1)
Solyc01g106630	1.97785	91.7993	5.53648	5.00E-05	0.000666568	yes	GO:0005515	Unknown_Protein_(AHRD_V1)
Solyc01g107080	3.01845	1.15388	-1.38732	0.0013	0.0107124	yes	GO:0016740	Hydroxycinnamoyl_transferase_(AHRD_V1_**-*_Q8GSM7_TOBAC);_contains_Interpro_domain(s)__IPR003480__Transferase_
Solyc01g107090	8.42651	3.61624	-1.22044	0.0067	0.0392166	yes	GO:0016740	Beta-1_4-xylosidase_(AHRD_V1_*-*-_D7LA14_ARALY)
Solyc01g107400	15.1832	55.5939	1.87245	5.00E-05	0.000666568	yes	GO:0000166	Indole-3-acetic_acid-amido_synthetase_GH3.8_(AHRD_V1_***-_B6U4E2_MAIZE)
Solyc01g107780	0.790495	4.23369	2.42109	5.00E-05	0.000666568	yes	GO:0080044	UDP-glucosyltransferase_family_1_protein_(AHRD_V1_****_C6KI43_CITSI);_contains_Interpro_domain(s)__IPR002213__UDP-glucuronosyl/UDP-glucosyltransferase_
Solyc01g108030	63.6958	169.701	1.41372	5.00E-05	0.000666568	yes	GO:0004485	Methylcrotonoyl-CoA_carboxylase_beta_subunit_(AHRD_V1_****_D4XQJ0_ACIHA);_contains_Interpro_domain(s)__IPR000022__Carboxyl_transferase_
Solyc01g108910	44.9739	326.547	2.86013	5.00E-05	0.000666568	yes	GO:0004675	COSII_At2g15890_(Fragment)_(AHRD_V1_*-*-_C0KFD9_9SOLN)
Solyc01g109120	4.94198	0.329293	-3.90764	5.00E-05	0.000666568	yes	GO:0000166	WD-40_repeat_family_protein_(AHRD_V1_**--_Q1EPE0_MUSAC);_contains_Interpro_domain(s)__IPR020472__G-protein_beta_WD-40_repeat,_region_
Solyc01g109180	48.0421	97.027	1.01409	0.0087	0.0476565	yes	GO:0008152	Long-chain-fatty-acid-CoA_ligase_(AHRD_V1_***-_B2WS80_ARAHA);_contains_Interpro_domain(s)__IPR000873__AMP-dependent_synthetase_and_ligase_
Solyc01g109320	0.267393	1.84517	2.78672	4.00E-04	0.00406831	yes	GO:0015559	Multidrug_resistance_protein_mdtK_(AHRD_V1_***-_MDTK_ERWAM);_contains_Interpro_domain(s)__IPR002528__Multi_antimicrobial_extrusion_protein_MatE_
Solyc01g109330	0.479995	3.46397	2.85134	5.00E-05	0.000666568	yes	GO:0015559	Cytochrome_c_biogenesis_protein_ccsB_(AHRD_V1_*-*-_D8G1N6_9CYAN);_contains_Interpro_domain(s)__IPR007816__ResB-like_
Solyc01g109380	0.51443	1.50467	1.5484	0.0077	0.0435491	yes	GO:0005515,GO:0003841	Unknown_Protein_(AHRD_V1);_contains_Interpro_domain(s)__IPR007749__Protein_of_unknown_function_DUF677_
Solyc01g109590	41.7514	12.6248	-1.72557	5.00E-05	0.000666568	yes	GO:0006468	Receptor-like_protein_kinase_(AHRD_V1_***-_Q9LYS5_ARATH);_contains_Interpro_domain(s)__IPR002290__Serine/threonine_protein_kinase_
Solyc01g109720	1.1303	4.80546	2.08796	5.00E-05	0.000666568	yes	GO:0003824	Hydrolase-like_(AHRD_V1_***-_Q5VNP5_ORYSJ);_contains_Interpro_domain(s)__IPR000639__Epoxide_hydrolase-like_
Solyc01g110130	17.1286	7.77216	-1.14002	5.00E-05	0.000666568	yes	GO:0003712	DNA_replication_licensing_factor_(AHRD_V1_***-_Q2TZM7_ASPOR);_contains_Interpro_domain(s)__IPR008047__MCM_protein_4_
Solyc01g111340	4.23829	9.10507	1.10319	0.00015	0.00176682	yes	GO:0005515	Endo-1_4-beta-xylanase_(AHRD_V1_**--_B6SW51_MAIZE);_contains_Interpro_domain(s)__IPR013781__Glycoside_hydrolase,_subgroup,_catalytic_core_
Solyc01g111500	0.413511	2.3678	2.51755	0.00095	0.00825278	yes	GO:0003700	MYB_transcription_factor_(AHRD_V1_****_B9H191_POPTR);_contains_Interpro_domain(s)__IPR015495__Myb_transcription_factor_
Solyc01g111880	0.358614	6.7818	4.24116	5.00E-05	0.000666568	yes	GO:0004713	Tyrosine-protein_kinase_transforming_protein_Src_(AHRD_V1_*-**_SRC_AVIST);_contains_Interpro_domain(s)__IPR015783__ATMRK_serine/threonine_protein_kinase-like_
Solyc01g111980	10.7582	29.8823	1.47385	5.00E-05	0.000666568	yes	GO:0015171	Lysine/histidine_transporter_(AHRD_V1_****_B9HR02_POPTR);_contains_Interpro_domain(s)__IPR013057__Amino_acid_transporter,_transmembrane_
Solyc02g014150	18.6213	37.9427	1.02687	5.00E-05	0.000666568	yes	GO:0005515	Photosystem_II_stability/assembly_factor_Ycf48-like_protein_(AHRD_V1_**--_B0C6T3_ACAM1);_contains_Interpro_domain(s)__IPR016705__Photosystem_II_stability/assembly_factor,_HCF136_
Solyc02g020940	0.510162	4.02964	2.98162	1.00E-04	0.00124597	yes	GO:0004365	Glyceraldehyde-3-phosphate_dehydrogenase_(AHRD_V1_****_D7UNZ5_BRARC);_contains_Interpro_domain(s)__IPR000173__Glyceraldehyde_3-phosphate_dehydrogenase_
Solyc02g027080	1.46392	4.37752	1.58028	5.00E-05	0.000666568	yes	GO:0006952,GO:0006915	Cc-nbs-lrr,_resistance_protein
Solyc02g030100	15.3761	7.3008	-1.07456	0.00105	0.00898355	yes	NA	NA
Solyc02g031950	591.372	58.9433	-3.32667	5.00E-05	0.000666568	yes	GO:0004712	Pathogenesis-related_protein-like_protein_(AHRD_V1_***-_Q8L9B0_ARATH)
Solyc02g031980	25.7784	11.646	-1.14633	5.00E-05	0.000666568	yes	GO:0006807	Urease_accessory_protein_ureD_(AHRD_V1_***-_B9A9D1_MORAL);_contains_Interpro_domain(s)__IPR002669__Urease_accessory_protein_UreD_
Solyc02g031990	0.688895	6.16163	3.16095	0.0032	0.0219526	yes	GO:0006807	Unknown_Protein_(AHRD_V1)
Solyc02g036350	42.0822	322.111	2.93628	5.00E-05	0.000666568	yes	GO:0045431	1-aminocyclopropane-1-carboxylate_oxidase_(AHRD_V1_***-_A4ZYQ6_SOLLC);_contains_Interpro_domain(s)__IPR005123__Oxoglutarate_and_iron-dependent_oxygenase_
Solyc02g061990	0.890194	0	#NAME?	5.00E-05	0.000666568	yes	GO:0005515,GO:0016563	Basic_leucine_zipper_transcription_factor_(AHRD_V1_**-*_Q9FQ01_9ROSI)
Solyc02g062490	3.00652	7.36626	1.29284	0.0057	0.0346401	yes	GO:0016491	2-oxoglutarate-dependent_dioxygenase_(Fragment)_(AHRD_V1_***-_Q944Y0_ARATH);_contains_Interpro_domain(s)__IPR005123__Oxoglutarate_and_iron-dependent_oxygenase_
Solyc02g063250	14.2675	104.002	2.8658	5.00E-05	0.000666568	yes	GO:0008113	Peptide_methionine_sulfoxide_reductase_msrA_(AHRD_V1_*-**_D7E9W5_METEZ);_contains_Interpro_domain(s)__IPR002569__Methionine_sulphoxide_reductase_A_
Solyc02g063330	0.127304	1.14176	3.16491	0.0014	0.0113759	yes	GO:0005515,GO:0004674	Serine/threonine_protein_kinase-like_(AHRD_V1_*-**_Q9FGC3_ARATH);_contains_Interpro_domain(s)__IPR002290__Serine/threonine_protein_kinase_
Solyc02g063420	180.563	86.4049	-1.06332	5.00E-05	0.000666568	yes	GO:0016021	Hydroxyproline-rich_glycoprotein_(AHRD_V1_**--_A9YWR1_MEDTR)
Solyc02g064770	2.69964	7.92233	1.55316	5.00E-05	0.000666568	yes	GO:0016787	Hydrolase_alpha/beta_fold_family_protein_expressed_(AHRD_V1_**-*_Q10J20_ORYSJ);_contains_Interpro_domain(s)__IPR000073__Alpha/beta_hydrolase_fold-1_
Solyc02g065240	438.601	147.762	-1.56963	5.00E-05	0.000666568	yes	GO:0080030,GO:0080032	Hydrolase_alpha/beta_fold_family_protein_(AHRD_V1_**--_D7LG04_ARALY);_contains_Interpro_domain(s)__IPR000073__Alpha/beta_hydrolase_fold-1_
Solyc02g065400	76.5808	157.961	1.04452	5.00E-05	0.000666568	yes	GO:0008266,GO:0005515	Oxygen-evolving_enhancer_protein_1_of_photosystem_II_(AHRD_V1_***-_A8J0E4_CHLRE);_contains_Interpro_domain(s)__IPR002628__Photosystem_II_manganese-stabilizing_protein_PsbO_
Solyc02g066950	2.30944	8.75869	1.92317	5.00E-05	0.000666568	yes	GO:0016020,GO:0005975	Alpha_amylase_2_(IC)_(AHRD_V1_*-*-_Q010P9_OSTTA);_contains_Interpro_domain(s)__IPR006589__Glycosyl_hydrolase,_family_13,_subfamily,_catalytic_region_
Solyc02g067580	858.273	261.377	-1.7153	5.00E-05	0.000666568	yes	GO:0003714	B12D-like_protein_(AHRD_V1_***-_D2XQY6_WOLAR);_contains_Interpro_domain(s)__IPR010530__B12D_
Solyc02g067800	4.40824	0.535873	-3.04024	0.00115	0.00965211	yes	GO:0005515,GO:0003677	LOB_domain_protein_1_(AHRD_V1_***-_B2KKZ3_ORYSJ);_contains_Interpro_domain(s)__IPR004883__Lateral_organ_boundaries,_LOB_
Solyc02g068680	0.535928	2.03195	1.92275	0.00255	0.018305	yes	GO:0023034,GO:0008270	CHP-rich_zinc_finger_protein-like_(AHRD_V1_**--_Q9FK70_ARATH);_contains_Interpro_domain(s)__IPR011424__C1-like_
Solyc02g069260	87.3276	29.9484	-1.54396	5.00E-05	0.000666568	yes	GO:0019899	ARGONAUTE_1_(AHRD_V1_***-_D6RUV9_TOBAC);_contains_Interpro_domain(s)__IPR003165__Stem_cell_self-renewal_protein_Piwi_
Solyc02g069420	84.1496	35.3901	-1.24961	5.00E-05	0.000666568	yes	NA	NA
Solyc02g069920	1.06514	5.7944	2.44362	5.00E-05	0.000666568	yes	GO:0008756,GO:0004467	Long-chain-fatty-acid_CoA_ligase_(AHRD_V1_****_A4A722_9GAMM);_contains_Interpro_domain(s)__IPR000873__AMP-dependent_synthetase_and_ligase_
Solyc02g070580	10.5531	26.3091	1.3179	5.00E-05	0.000666568	yes	GO:0019825,GO:0000249	Cytochrome_p450
Solyc02g070670	78.7039	36.893	-1.09309	5.00E-05	0.000666568	yes	GO:0046872,GO:0000166	Urease_accessory_protein_UREG_(AHRD_V1_***-_Q9SYT8_ARATH);_contains_Interpro_domain(s)__IPR004400__Urease_accessory_protein_UreG_
Solyc02g070840	9.34131	1.37661	-2.7625	5.00E-05	0.000666568	yes	GO:0032259,GO:0006810	Unknown_Protein_(AHRD_V1)
Solyc02g071030	0.192962	2.5018	3.69658	0.00565	0.0343824	yes	GO:0005515,GO:0016168	Chlorophyll_a/b_binding_protein_(AHRD_V1_****_Q41422_SOLTU);_contains_Interpro_domain(s)__IPR001344__Chlorophyll_A-B_binding_protein_
Solyc02g071260	0.328853	0.751346	1.19203	0.0068	0.0396864	yes	GO:0042802	Phytochrome_E
Solyc02g071620	1.49677	30.9692	4.37091	5.00E-05	0.000666568	yes	GO:0004091	GDSL_esterase/lipase_At1g29670_(AHRD_V1_***-_GDL15_ARATH);_contains_Interpro_domain(s)__IPR001087__Lipase,_GDSL_
Solyc02g072470	0.420338	1.83031	2.12247	5.00E-05	0.000666568	yes	GO:0005515,GO:0019199	Receptor_like_kinase,_RLK
Solyc02g076910	0.127828	0.892055	2.80293	0.009	0.0488417	yes	GO:0004197	Cathepsin_B-like_cysteine_proteinase_(AHRD_V1_**-*_CYSP_SCHMA);_contains_Interpro_domain(s)__IPR013128__Peptidase_C1A,_papain_
Solyc02g076920	1.81062	0.275166	-2.71811	0.0015	0.0120372	yes	GO:0030528	Transcription_factor_MYC2_(AHRD_V1_*--*_RAP1_ARATH);_contains_Interpro_domain(s)__IPR001092__Basic_helix-loop-helix_dimerisation_region_bHLH_
Solyc02g076980	0.116851	1.2751	3.44787	0.00745	0.042507	yes	GO:0004197	Cathepsin_B-like_cysteine_proteinase_(AHRD_V1_**-*_CYSP_SCHMA);_contains_Interpro_domain(s)__IPR013128__Peptidase_C1A,_papain__IPR000169__Peptidase,_cysteine_peptidase_active_site_
Solyc02g077040	22.5573	81.3827	1.85113	5.00E-05	0.000666568	yes	GO:0030984,GO:0004197	Cathepsin_B-like_cysteine_proteinase_5_(AHRD_V1_**-*_CPR5_CAEEL);_contains_Interpro_domain(s)__IPR013128__Peptidase_C1A,_papain_
Solyc02g078150	15.3692	166.208	3.43488	5.00E-05	0.000666568	yes	GO:0006468	Plant-specific_domain_TIGR01615_family_protein_(AHRD_V1_*-*-_B6UDN7_MAIZE);_contains_Interpro_domain(s)__IPR006502__Protein_of_unknown_function_DUF506,_plant_
Solyc02g078530	0.555786	2.0967	1.91552	0.00035	0.0036208	yes	GO:0004672,GO:0005515	Receptor-like_protein_kinase_At3g21340_(AHRD_V1_****_RLK6_ARATH);_contains_Interpro_domain(s)__IPR002290__Serine/threonine_protein_kinase_
Solyc02g078730	0.758824	7.12979	3.23202	5.00E-05	0.000666568	yes	NA	NA
Solyc02g078780	4.08992	2.02131	-1.01678	0.0011	0.00931886	yes	GO:0004674	Receptor_like_kinase,_RLK
Solyc02g079190	7.81027	16.5574	1.08403	5.00E-05	0.000666568	yes	GO:0005515	Auxin_F-box_protein_5_(AHRD_V1_**--_D7MPH1_ARALY);_contains_Interpro_domain(s)__IPR001810__Cyclin-like_F-box_
Solyc02g079220	0.315467	2.31238	2.87382	5.00E-05	0.000666568	yes	GO:0015578	Solute_carrier_family_2,_facilitated_glucose_transporter_member_8_(AHRD_V1_****_GTR8_HUMAN);_contains_Interpro_domain(s)__IPR003663__Sugar/inositol_transporter_
Solyc02g079270	2.17501	4.74239	1.12459	0.0026	0.0186123	yes	GO:0008441	3&apos(2&apos)_5&apos-bisphosphate_nucleotidase-like_protein_(AHRD_V1_****_Q682R6_ARATH);_contains_Interpro_domain(s)__IPR000760__Inositol_monophosphatase_
Solyc02g079530	0.0643901	0.572932	3.15345	0.0073	0.0419021	yes	GO:0019199,GO:0004674	Serine/threonine-protein_kinase_receptor_(AHRD_V1_****_B6U2B7_MAIZE);_contains_Interpro_domain(s)__IPR002290__Serine/threonine_protein_kinase_
Solyc02g079540	0.397343	4.35674	3.45479	5.00E-05	0.000666568	yes	GO:0019199,GO:0004674	Serine/threonine-protein_kinase_receptor_(AHRD_V1_****_B6U2B7_MAIZE);_contains_Interpro_domain(s)__IPR002290__Serine/threonine_protein_kinase_
Solyc02g079640	2.93641	8.71668	1.56972	5.00E-05	0.000666568	yes	NA	NA
Solyc02g080260	0.208679	0.682632	1.70982	0.0052	0.0320752	yes	GO:0043565	Homeobox_leucine-zipper_protein_(AHRD_V1_***-_Q8H962_ZINEL);_contains_Interpro_domain(s)__IPR002913__Lipid-binding_START_
Solyc02g080540	5.55615	18.0044	1.69619	5.00E-05	0.000666568	yes	GO:0030234	ATP_synthase_gamma_chain_(AHRD_V1_***-_B7FIR4_MEDTR);_contains_Interpro_domain(s)__IPR000131__ATPase,_F1_complex,_gamma_subunit_
Solyc02g081190	23.9695	8.88215	-1.43222	5.00E-05	0.000666568	yes	GO:0045431	1-aminocyclopropane-1-carboxylate_oxidase_(AHRD_V1_***-_Q9ZWP2_SOLLC);_contains_Interpro_domain(s)__IPR005123__Oxoglutarate_and_iron-dependent_oxygenase_
Solyc02g081360	1.00393	2.88906	1.52494	0.0018	0.0138551	yes	GO:0004467,GO:0018858	Long-chain-fatty-acid--CoA_ligase_(AHRD_V1_****_D0J2H7_COMT2);_contains_Interpro_domain(s)__IPR000873__AMP-dependent_synthetase_and_ligase_
Solyc02g081480	6.01112	2.81218	-1.09595	0.00015	0.00176682	yes	GO:0006468	Receptor_kinase_(AHRD_V1_***-_Q9SWF1_ORYSA);_contains_Interpro_domain(s)__IPR002290__Serine/threonine_protein_kinase_
Solyc02g082140	59.9272	29.0457	-1.04489	5.00E-05	0.000666568	yes	GO:0006284,GO:0006281	Unknown_Protein_(AHRD_V1);_contains_Interpro_domain(s)__IPR008166__Protein_of_unknown_function_DUF23_
Solyc02g082360	4.96954	2.02784	-1.29317	0.0047	0.0296683	yes	GO:0005515,GO:0043023	Translation_initiation_factor_(AHRD_V1_***-_A6ZWQ9_YEAS7);_contains_Interpro_domain(s)__IPR002769__Translation_initiation_factor_IF6_
Solyc02g082450	2.51476	13.475	2.42179	5.00E-05	0.000666568	yes	GO:0009672	Auxin_efflux_carrier_family_protein_(AHRD_V1_****_D7L9F0_ARALY);_contains_Interpro_domain(s)__IPR004776__Auxin_efflux_carrier_
Solyc02g082920	4.58594	151.08	5.04195	5.00E-05	0.000666568	yes	GO:0008843	Endochitinase_(Chitinase)_(AHRD_V1_****_Q43184_SOLTU);_contains_Interpro_domain(s)__IPR000726__Glycoside_hydrolase,_family_19,_catalytic_
Solyc02g082930	5.04877	39.5209	2.96861	5.00E-05	0.000666568	yes	GO:0008843	Endochitinase_(Chitinase)_(AHRD_V1_****_Q43184_SOLTU);_contains_Interpro_domain(s)__IPR016283__Glycoside_hydrolase,_family_19__IPR000726__Glycoside_hydrolase,_family_19,_catalytic_
Solyc02g083280	174.626	544.191	1.63984	5.00E-05	0.000666568	yes	GO:0004792	Thiosulfate_sulfurtransferase/rhodanese-like_domain-containing_protein_1_(AHRD_V1_*--*_TSTD1_HUMAN);_contains_Interpro_domain(s)__IPR001763__Rhodanese-like_
Solyc02g083840	94.6186	226.964	1.26227	5.00E-05	0.000666568	yes	GO:0005618	Unknown_Protein_(AHRD_V1)
Solyc02g083880	4.44451	0.969994	-2.19598	0.00555	0.0338307	yes	GO:0005515	Gibberellin-regulated_protein_2_(AHRD_V1_*---_B6SKV6_MAIZE);_contains_Interpro_domain(s)__IPR003854__Gibberellin_regulated_protein_
Solyc02g083980	2.96019	1.35063	-1.13205	0.00395	0.0259285	yes	GO:0004553	Endoglucanase_1_(AHRD_V1_***-_B6U0J0_MAIZE);_contains_Interpro_domain(s)__IPR001701__Glycoside_hydrolase,_family_9_
Solyc02g084240	504.931	1022.28	1.01763	5.00E-05	0.000666568	yes	GO:0005634,GO:0000786	H1_histone-like_protein_(AHRD_V1_***-_Q43511_SOLLC);_contains_Interpro_domain(s)__IPR005818__Histone_H1/H5_
Solyc02g084410	0.579958	2.10838	1.86212	0.00145	0.0117139	yes	GO:0004462	Glyoxalase_(AHRD_V1_***-_B4ERW1_WHEAT);_contains_Interpro_domain(s)__IPR004360__Glyoxalase/bleomycin_resistance_protein/dioxygenase_
Solyc02g085240	0.546731	2.69405	2.30087	0.0018	0.0138551	yes	GO:0008565,GO:0030276	AP-3_complex_subunit_sigma-2_(AHRD_V1_***-_B4FA26_MAIZE);_contains_Interpro_domain(s)__IPR016635__Adaptor_protein_complex,_sigma_subunit_
Solyc02g085580	2.67983	5.49634	1.03633	0.00035	0.0036208	yes	GO:0003700	C2H2L_domain_class_transcription_factor_(AHRD_V1_**-*_D9ZIU5_MALDO);_contains_Interpro_domain(s)__IPR007087__Zinc_finger,_C2H2-type_
Solyc02g085760	2.78239	6.60479	1.24719	0.00045	0.00449603	yes	GO:0016021	Rhomboid_family_protein_(AHRD_V1_***-_D7MJX8_ARALY);_contains_Interpro_domain(s)__IPR002610__Peptidase_S54,_rhomboid_
Solyc02g085870	13.2617	84.4929	2.67156	5.00E-05	0.000666568	yes	GO:0009922	Fatty_acid_elongase_3-ketoacyl-CoA_synthase_(AHRD_V1_****_Q6DUV5_BRANA);_contains_Interpro_domain(s)__IPR012392__Very-long-chain_3-ketoacyl-CoA_synthase_
Solyc02g086350	0.257812	1.09131	2.08167	0.00135	0.011044	yes	GO:0005488	Protein_PLASTID_MOVEMENT_IMPAIRED_2_(AHRD_V1_***-_PMI2_ARATH);_contains_Interpro_domain(s)__IPR008545__Protein_of_unknown_function_DUF827,_plant_
Solyc02g086980	16.9046	4.91743	-1.78144	0.00015	0.00176682	yes	GO:0004029	Unknown_Protein_(AHRD_V1)
Solyc02g087060	4.40897	11.4529	1.3772	5.00E-05	0.000666568	yes	GO:0016020	Nodulin_MtN21_family_protein_(AHRD_V1_***-_D7LPP0_ARALY)
Solyc02g087340	558.492	191.869	-1.54142	5.00E-05	0.000666568	yes	GO:0003677	Seed_maturation_protein_PM23_(Fragment)_(AHRD_V1_***-_Q9SEL1_SOYBN)
Solyc02g087850	17.6602	8.40825	-1.07062	3.00E-04	0.00319482	yes	GO:0045454	Glutaredoxin_family_protein_(AHRD_V1_**--_D7LM49_ARALY);_contains_Interpro_domain(s)__IPR012335__Thioredoxin_fold_
Solyc02g087960	8.14342	2.02934	-2.00462	5.00E-05	0.000666568	yes	GO:0003700	MYB_transcription_factor_(AHRD_V1_****_Q9SN78_ARATH);_contains_Interpro_domain(s)__IPR015495__Myb_transcription_factor_
Solyc02g089140	2.35216	0	#NAME?	5.00E-05	0.000666568	yes	GO:0022857	B12D-like_protein_(AHRD_V1_***-_Q69F92_PHAVU);_contains_Interpro_domain(s)__IPR010530__B12D_
Solyc02g089320	4.52774	10.0874	1.15569	5.00E-05	0.000666568	yes	GO:0005515,GO:0004674	Abhydrolase_domain-containing_protein_FAM108B1_(AHRD_V1_**--_C0HAS5_SALSA)
Solyc02g089350	41.6377	4.02152	-3.37208	5.00E-05	0.000666568	yes	GO:0003899,GO:0042802	Gibberellin_regulated_protein_(AHRD_V1_**--_Q2HRH3_MEDTR);_contains_Interpro_domain(s)__IPR003854__Gibberellin_regulated_protein_
Solyc02g089650	4.47889	1.0951	-2.03208	5.00E-05	0.000666568	yes	GO:0016759	Unknown_Protein_(AHRD_V1);_contains_Interpro_domain(s)__IPR010683__Protein_of_unknown_function_DUF1262_
Solyc02g089730	0.310664	1.08978	1.81061	0.0049	0.0306529	yes	GO:0016798	Endo-1_3-beta-glucanase_(AHRD_V1_***-_C5FLR9_NANOT);_contains_Interpro_domain(s)__IPR005200__Glycoside_hydrolase,_family_81_
Solyc02g089780	0.790075	3.73946	2.24277	0.0063	0.0374443	yes	GO:0004022,GO:0045551	cDNA_clone_001-043-A08_full_insert_sequence_(AHRD_V1_**--_B7E741_ORYSJ)
Solyc02g089880	2.20756	7.71186	1.80463	5.00E-05	0.000666568	yes	GO:0016758	Glycosyltransferase_family_GT8_protein_(AHRD_V1_***-_D0ECQ6_POPDE);_contains_Interpro_domain(s)__IPR002495__Glycosyl_transferase,_family_8_
Solyc02g089940	1.99351	0.828397	-1.26692	5.00E-04	0.00489827	yes	GO:0005515,GO:0003677	BEL1-like_homeodomain_protein_2_(AHRD_V1_**--_BLH2_ARATH);_contains_Interpro_domain(s)__IPR006563__POX_
Solyc02g090430	0.0725121	1.1258	3.95658	0.001	0.00861275	yes	GO:0016301	Protein_serine/threonine_kinase_(AHRD_V1_*-**_D3BP85_POLPA);_contains_Interpro_domain(s)__IPR002290__Serine/threonine_protein_kinase_
Solyc02g090440	0	5.27092	Inf	0.0032	0.0219526	yes	GO:0016301	Unknown_Protein_(AHRD_V1)
Solyc02g090970	3.38448	1.13874	-1.5715	0.0014	0.0113759	yes	GO:0008545	Serine/threonine-protein_kinase_24_(AHRD_V1_****_STK24_MOUSE);_contains_Interpro_domain(s)__IPR002290__Serine/threonine_protein_kinase_
Solyc02g091180	78.7667	34.6541	-1.18456	0.00015	0.00176682	yes	GO:0004713,GO:0008022	cDNA_clone_J100026I16_full_insert_sequence_(AHRD_V1_**--_B7FA06_ORYSJ)
Solyc02g091690	3.98933	0.118772	-5.06987	0.00735	0.042149	yes	GO:0003700	BHLH_transcription_factor_(AHRD_V1_**-*_A9YWR2_MEDTR);_contains_Interpro_domain(s)__IPR011598__Helix-loop-helix_DNA-binding_
Solyc02g092460	2.92519	13.56	2.21275	5.00E-05	0.000666568	yes	GO:0030528,GO:0005515	Speckle-type_POZ_protein_(AHRD_V1_*---_B5X432_SALSA);_contains_Interpro_domain(s)__IPR000197__Zinc_finger,_TAZ-type_
Solyc02g092550	0.299942	4.40224	3.87548	5.00E-04	0.00489827	yes	GO:0004328	LOB_domain_protein_38_(AHRD_V1_***-_D7LT02_ARALY);_contains_Interpro_domain(s)__IPR004883__Lateral_organ_boundaries,_LOB_
Solyc02g092860	1.70823	4.19605	1.29652	7.00E-04	0.00645255	yes	GO:0019825	Cytochrome_P450
Solyc02g092940	1.18197	2.76446	1.2258	0.0011	0.00931886	yes	GO:0004675	Receptor_like_kinase,_RLK
Solyc02g092950	1.15294	0.333534	-1.78941	0.0075	0.042725	yes	GO:0051010	Microtubule_plus-end_binding_protein_(AHRD_V1_****_B2LU37_BRANA);_contains_Interpro_domain(s)__IPR001715__Calponin-like_actin-binding_
Solyc02g093050	4.74553	14.4366	1.60509	5.00E-05	0.000666568	yes	GO:0005516	WRKY_transcription_factor_26_(AHRD_V1_***-_C9DI15_9ROSI);_contains_Interpro_domain(s)__IPR003657__DNA-binding_WRKY_
Solyc02g093150	3.46107	7.53406	1.12221	0.00015	0.00176682	yes	GO:0003677,GO:0006355	AP2-like_ethylene-responsive_transcription_factor_At1g16060_(AHRD_V1_*-*-_AP2L1_ARATH);_contains_Interpro_domain(s)__IPR001471__Pathogenesis-related_transcriptional_factor_and_ERF,_DNA-binding_
Solyc02g093210	1.28091	3.89569	1.6047	3.00E-04	0.00319482	yes	GO:0023034,GO:0006629,GO:0005975	MAPprotein_kinase-like_protein_(AHRD_V1_**--_Q6YW97_ORYSJ);_contains_Interpro_domain(s)__IPR017946__PLC-like_phosphodiesterase,_TIM_beta/alpha-barrel_domain_
Solyc02g093280	1.24497	0.245871	-2.34013	0.00115	0.00965211	yes	GO:0005634,GO:0045449	Transcription_factor_EB_(AHRD_V1_*-*-_TFEB_HUMAN);_contains_Interpro_domain(s)__IPR011598__Helix-loop-helix_DNA-binding_
Solyc02g093290	130.23	60.2134	-1.11291	5.00E-05	0.000666568	yes	GO:0004516	Nicotinate_phosphoribosyltransferase-like_protein_(AHRD_V1_****_Q6XQM5_MEDTR);_contains_Interpro_domain(s)__IPR006405__Nicotinate_phosphoribosyltransferase_putative_
Solyc02g093360	1.87344	5.23096	1.48139	5.00E-05	0.000666568	yes	GO:0004711	Ribosomal_protein_S6_kinase_alpha-3_(AHRD_V1_*-**_KS6A3_HUMAN);_contains_Interpro_domain(s)__IPR002290__Serine/threonine_protein_kinase_
Solyc02g093860	0.356021	12.8067	5.16879	5.00E-05	0.000666568	yes	GO:0015171	Histidine_amino_acid_transporter_(AHRD_V1_****_Q85V22_ORYSI);_contains_Interpro_domain(s)__IPR013057__Amino_acid_transporter,_transmembrane_
Solyc02g094000	136.04	29.442	-2.20809	5.00E-05	0.000666568	yes	GO:0005509	Calmodulin-like_protein_(AHRD_V1_***-_Q0VJ70_DATME);_contains_Interpro_domain(s)__IPR011992__EF-Hand_type_
Solyc02g094180	0.323658	4.17729	3.69003	1.00E-04	0.00124597	yes	GO:0004601,GO:0005515	Peroxidase_1_(AHRD_V1_****_Q84UA9_ARTAN);_contains_Interpro_domain(s)__IPR002016__Haem_peroxidase,_plant/fungal/bacterial_
Solyc02g094400	66.443	283.242	2.09185	5.00E-05	0.000666568	yes	GO:0006629,GO:0006071	Glycerophosphodiester_phosphodiesterase_gde1_(AHRD_V1_***-_B6JW52_SCHJY);_contains_Interpro_domain(s)__IPR004129__Glycerophosphoryl_diester_phosphodiesterase_
Solyc02g014430	4.90542	1.85067	-1.40633	0.00025	0.00273474	yes	GO:0005337	Equilibrative_nucleoside_transporter_(AHRD_V1_****_B9H200_POPTR);_contains_Interpro_domain(s)__IPR002259__Delayed-early_response_protein/equilibrative_nucleoside_transporter_
Solyc02g030230	8.50906	26.02	1.61255	5.00E-05	0.000666568	yes	GO:0050373,GO:0042803	UDP-glucose_4-epimerase_(AHRD_V1_****_B1XPB1_SYNP2);_contains_Interpro_domain(s)__IPR005886__UDP-glucose_4-epimerase_
Solyc02g031780	5.87458	1.96576	-1.5794	5.00E-05	0.000666568	yes	GO:0005515	Unknown_Protein_(AHRD_V1)
Solyc02g036370	20.857	9.30174	-1.16496	5.00E-05	0.000666568	yes	GO:0003700	MYB_transcription_factor_(Fragment)_(AHRD_V1_**-*_A1DR85_CATRO);_contains_Interpro_domain(s)__IPR006447__Myb-like_DNA-binding_region,_SHAQKYF_class_
Solyc02g036480	0.686172	3.08725	2.16968	0.0082	0.0455377	yes	GO:0016020	Harpin-induced_protein-like_(Fragment)_(AHRD_V1_**--_D2CFH8_COFAR);_contains_Interpro_domain(s)__IPR010847__Harpin-induced_1_
Solyc02g038740	207.886	45.2802	-2.19884	5.00E-05	0.000666568	yes	GO:0042282	3-hydroxy-3-methylglutaryl_coenzyme_A_reductase_(AHRD_V1_****_Q9FS01_SOLTU);_contains_Interpro_domain(s)__IPR004554__Hydroxymethylglutaryl-CoA_reductase,_class_I,_catalytic_
Solyc02g062020	5.74432	16.6511	1.53541	5.00E-05	0.000666568	yes	GO:0003924	Ras-like_GTP-binding_protein_RHO_(AHRD_V1_**--_RHO_APLCA);_contains_Interpro_domain(s)__IPR003578__Ras_small_GTPase,_Rho_type_
Solyc02g062140	13.0576	32.0855	1.29703	5.00E-05	0.000666568	yes	GO:0005488	Armadillo/beta-catenin_repeat_family_protein_(AHRD_V1_***-_D7MDH4_ARALY);_contains_Interpro_domain(s)__IPR011989__Armadillo-like_helical_
Solyc02g062340	2.91343	16.7388	2.52241	5.00E-05	0.000666568	yes	GO:0005507	Fructose-bisphosphate_aldolase_(AHRD_V1_***-_Q9SXX4_NICPA);_contains_Interpro_domain(s)__IPR000741__Fructose-bisphosphate_aldolase,_class-I_
Solyc02g063000	0	2.40467	Inf	5.00E-05	0.000666568	yes	GO:0047209	Glucosyltransferase_(AHRD_V1_****_A7M6J8_9ERIC);_contains_Interpro_domain(s)__IPR002213__UDP-glucuronosyl/UDP-glucosyltransferase_
Solyc02g063060	3.70719	1.79601	-1.04553	0.00135	0.011044	yes	GO:0005351	Cell_division_cycle_associated_7_(AHRD_V1_*-*-_Q28DP7_XENTR);_contains_Interpro_domain(s)__IPR018866__Cell_division_cycle-associated_protein_
Solyc02g063220	11.4693	4.33569	-1.40344	5.00E-05	0.000666568	yes	GO:0004476	Mannose-6-phosphate_isomerase_2
Solyc02g063270	89.9306	41.2074	-1.12591	5.00E-05	0.000666568	yes	GO:0015559	Multidrug_and_toxin_extrusion_protein_1_(AHRD_V1_**--_S47A1_MOUSE);_contains_Interpro_domain(s)__IPR015521__MATE_family_transporter_related_protein_
Solyc02g064640	7.98261	23.0115	1.52742	5.00E-05	0.000666568	yes	GO:0005525	ADP-RIBOSYLATION_FACTOR-like_protein_(AHRD_V1_***-_Q8VY57_ARATH);_contains_Interpro_domain(s)__IPR006688__ADP-ribosylation_factor_
Solyc02g064830	0.339224	1.03266	1.60605	0.0079	0.0443753	yes	GO:0010279	Indole-3-acetic_acid-amido_synthetase_GH3.8_(AHRD_V1_****_B6U4E2_MAIZE);_contains_Interpro_domain(s)__IPR004993__GH3_auxin-responsive_promoter_
Solyc02g065550	6.50752	14.4252	1.14841	5.00E-05	0.000666568	yes	GO:0008270	Coiled-coil_domain-containing_protein_109A_(AHRD_V1_*---_C109A_MOUSE);_contains_Interpro_domain(s)__IPR006769__Protein_of_unknown_function_DUF607_
Solyc02g067170	155.778	359.744	1.20748	5.00E-05	0.000666568	yes	NA	NA
Solyc02g067340	0.38108	1.71558	2.17053	0.00145	0.0117139	yes	GO:0003700	MYB_transcription_factor_(AHRD_V1_**-*_Q9SN78_ARATH);_contains_Interpro_domain(s)__IPR015495__Myb_transcription_factor_
Solyc02g067480	4.99189	13.9137	1.47885	1.00E-04	0.00124597	yes	NA	NA
Solyc02g067560	4.28195	8.87267	1.0511	0.00035	0.0036208	yes	GO:0004675	Receptor_like_kinase,_RLK
Solyc02g067660	0.255094	0.993439	1.9614	0.00625	0.0371959	yes	GO:0006629	Phytoalexin_deficient_4_(Fragment)_(AHRD_V1_**--_B2BDV5_ARALY);_contains_Interpro_domain(s)__IPR002921__Lipase,_class_3_
Solyc02g067740	184.109	24.4175	-2.91457	5.00E-05	0.000666568	yes	NA	NA
Solyc02g068080	1.09453	21.203	4.27588	5.00E-05	0.000666568	yes	GO:0005247	Voltage-gated_chloride_channel_(AHRD_V1_****_Q96325_ARATH);_contains_Interpro_domain(s)__IPR002251__Chloride_channel_plant_CLC_
Solyc02g068830	0.247111	0.900675	1.86585	0.00395	0.0259285	yes	GO:0005515,GO:0004675	Receptor_like_kinase,_RLK
Solyc02g069290	0.907006	4.31482	2.25012	5.00E-05	0.000666568	yes	GO:0005488	Transducin-like_(AHRD_V1_**--_Q6H6D6_ORYSJ);_contains_Interpro_domain(s)__IPR011989__Armadillo-like_helical_
Solyc02g069450	42.6837	98.863	1.21174	5.00E-05	0.000666568	yes	NA	NA
Solyc02g069930	3.36409	26.8644	2.99741	5.00E-05	0.000666568	yes	GO:0004622	Lipase-like_protein_(AHRD_V1_**--_Q9M3D1_ARATH);_contains_Interpro_domain(s)__IPR000073__Alpha/beta_hydrolase_fold-1_
Solyc02g070280	2.99814	9.96646	1.73302	5.00E-05	0.000666568	yes	GO:0005289,GO:0015326	Amino_acid_transporter_(AHRD_V1_****_D2B5D6_STRRD);_contains_Interpro_domain(s)__IPR015606__Cationic_amino_acid_transporter_
Solyc02g070760	3.68777	1.55318	-1.24753	0.0029	0.0203101	yes	GO:0044237,GO:0008152	NAD_dependent_epimerase/dehydratase_family_protein_(AHRD_V1_**--_B0CAN3_ACAM1);_contains_Interpro_domain(s)__IPR016040__NAD(P)-binding_domain_
Solyc02g070780	7.18313	2.82452	-1.34661	5.00E-05	0.000666568	yes	GO:0043140	DNA_replication_licensing_factor_MCM3_(AHRD_V1_****_Q16NY8_AEDAE);_contains_Interpro_domain(s)__IPR008046__MCM_protein_3_
Solyc02g070800	12.6411	26.251	1.05425	1.00E-04	0.00124597	yes	GO:0005515,GO:0004315	Ycf23_protein_(AHRD_V1_***-_Q7NE74_GLOVI);_contains_Interpro_domain(s)__IPR007570__Protein_of_unknown_function_DUF561_
Solyc02g071220	10.0745	4.78813	-1.07318	0.0028	0.0197012	yes	GO:0003700	Response_regulator_5_(AHRD_V1_***-_Q9FRZ0_MAIZE);_contains_Interpro_domain(s)__IPR001789__Signal_transduction_response_regulator,_receiver_region_
Solyc02g071740	3.65407	15.5903	2.09307	5.00E-05	0.000666568	yes	GO:0004713,GO:0051219	Protein-tyrosine_kinase_6_(AHRD_V1_****_PTK6_MOUSE);_contains_Interpro_domain(s)__IPR016253__Integrin-linked_protein_kinase_
Solyc02g071750	19.6161	9.66127	-1.02175	5.00E-05	0.000666568	yes	GO:0004112,GO:0005622	Cyclic_phosphodiesterase_(AHRD_V1_***-_D7M9D2_ARALY);_contains_Interpro_domain(s)__IPR012386__2_,_3_cyclic_phosphodiesterase,_plant_
Solyc02g071760	0	0.569104	Inf	5.00E-05	0.000666568	yes	GO:0004112,GO:0005622	DUF1264_domain_protein_(AHRD_V1_**--_A1CBM4_ASPCL);_contains_Interpro_domain(s)__IPR010686__Protein_of_unknown_function_DUF1264_
Solyc02g071820	0.446961	3.36178	2.91101	5.00E-05	0.000666568	yes	GO:0005515,GO:0016301	Receptor_like_kinase,_RLK
Solyc02g071920	0.810028	4.57026	2.49623	5.00E-05	0.000666568	yes	GO:0015250	Transmembrane_water_channel_Aquaporin_Z_(AHRD_V1_****_B7VL99_VIBSL);_contains_Interpro_domain(s)__IPR012269__Aquaporin_
Solyc02g072090	1.8208	4.62744	1.34564	5.00E-05	0.000666568	yes	GO:0009360,GO:0017111,GO:0006260	DNA_polymerase_III_subunit_gamma/tau_(AHRD_V1_*-*-_D3EN68_UCYNA);_contains_Interpro_domain(s)__IPR012763__DNA_polymerase_III,_subunit_gamma/_tau_
Solyc02g072190	1.08976	13.7551	3.65788	5.00E-05	0.000666568	yes	GO:0045449	WRKY_transcription_factor_5_(AHRD_V1_***-_A7UGD2_SOLTU);_contains_Interpro_domain(s)__IPR003657__DNA-binding_WRKY_
Solyc02g072340	2.26675	0.651548	-1.79868	9.00E-04	0.00789419	yes	NA	NA
Solyc02g076690	2.02462	6.06269	1.58231	5.00E-05	0.000666568	yes	GO:0004197	Cathepsin_B-like_cysteine_proteinase_(AHRD_V1_**-*_CYSP_SCHMA);_contains_Interpro_domain(s)__IPR013128__Peptidase_C1A,_papain_
Solyc02g076880	0	0.883232	Inf	5.00E-05	0.000666568	yes	GO:0005507	Copper_ion_binding_protein_(AHRD_V1_**-*_B6T4F6_MAIZE);_contains_Interpro_domain(s)__IPR006121__Heavy_metal_transport/detoxification_protein_
Solyc02g077160	1.37717	4.64649	1.75444	1.00E-04	0.00124597	yes	GO:0047714,GO:0008970	Lipase-like_protein_(AHRD_V1_***-_Q8LF19_ARATH);_contains_Interpro_domain(s)__IPR002921__Lipase,_class_3_
Solyc02g077220	3.2053	1.22675	-1.38561	0.0042	0.027156	yes	GO:0004091	Isoamyl_acetate-hydrolyzing_esterase_(AHRD_V1_**--_B6THH7_MAIZE);_contains_Interpro_domain(s)__IPR001087__Lipase,_GDSL_
Solyc02g077610	16.6951	4.32457	-1.94879	5.00E-05	0.000666568	yes	GO:0003700,GO:0016563	NAC_domain_protein_IPR003441_(AHRD_V1_***-_B9H2Q1_POPTR);_contains_Interpro_domain(s)__IPR003441__No_apical_meristem_(NAM)_protein_
Solyc02g078230	1.51346	4.69491	1.63325	5.00E-05	0.000666568	yes	GO:0016757	Glucan_synthase_like_1_(AHRD_V1_***-_D8R536_SELML);_contains_Interpro_domain(s)__IPR003440__Glycosyl_transferase,_family_48_
Solyc02g078390	0.963184	4.19958	2.12436	5.00E-05	0.000666568	yes	GO:0045005,GO:0006298	MutS2_protein_(AHRD_V1_***-_B0JH18_MICAN);_contains_Interpro_domain(s)__IPR005747__DNA_mismatch_repair_protein_MutS,_type_2_
Solyc02g078400	894.754	293.363	-1.6088	5.00E-05	0.000666568	yes	GO:0004038,GO:0004151	Allantoinase_(AHRD_V1_****_Q6S4R9_ROBPS);_contains_Interpro_domain(s)__IPR017593__Allantoinase_
Solyc02g078480	9.02845	4.02005	-1.16727	1.00E-04	0.00124597	yes	GO:0008270	CBS_domain_containing_protein_(AHRD_V1_***-_B6SWR6_MAIZE);_contains_Interpro_domain(s)__IPR000644__Cystathionine_beta-synthase,_core_
Solyc02g078660	0.326006	1.8465	2.50182	5.00E-05	0.000666568	yes	GO:0008152,GO:0055114	Phosphoinositide-binding_clathrin_adaptor_N-terminal_Wiscott-Aldrich_syndrome_C-terminal_(AHRD_V1_*---_A2Q4Q2_MEDTR)
Solyc02g078860	4.30245	10.6045	1.30145	5.00E-05	0.000666568	yes	GO:0008441	3&apos(2&apos)_5&apos-bisphosphate_nucleotidase_(AHRD_V1_****_Q0WTT5_ARATH);_contains_Interpro_domain(s)__IPR006239__3(2),5_-bisphosphate_nucleotidase_HAL2_
Solyc02g079030	0.581911	2.28134	1.97101	0.00015	0.00176682	yes	GO:0017050	Sphingosine_kinase_1_(AHRD_V1_****_Q28EJ9_XENTR);_contains_Interpro_domain(s)__IPR001206__Diacylglycerol_kinase,_catalytic_region_
Solyc02g079500	0.989093	5.37576	2.44229	5.00E-05	0.000666568	yes	GO:0004601,GO:0005515	Peroxidase_(AHRD_V1_****_Q50LG4_TOBAC);_contains_Interpro_domain(s)__IPR019793__Peroxidases_heam-ligand_binding_site__IPR019794__Peroxidase,_active_site__IPR002016__Haem_peroxidase,_plant/fungal/bacterial_
Solyc02g079920	1.29431	3.30517	1.35255	0.00205	0.0153805	yes	GO:0003700	Transcription_factor_(Fragment)_(AHRD_V1_*-**_D6MKQ1_9ASPA);_contains_Interpro_domain(s)__IPR007087__Zinc_finger,_C2H2-type_
Solyc02g079950	11.1588	64.744	2.53657	5.00E-05	0.000666568	yes	GO:0019898	Oxygen-evolving_enhancer_protein_3_(AHRD_V1_***-_Q7Y1T5_PEA);_contains_Interpro_domain(s)__IPR008797__Photosystem_II_oxygen_evolving_complex_protein_PsbQ_
Solyc02g080010	0.329089	1.26926	1.94744	0.00195	0.014771	yes	GO:0004672,GO:0005515	RLK,_Receptor_like_protein,_putative_resistance_protein_with_an_antifungal_domain
Solyc02g080070	16.0022	32.3882	1.0172	5.00E-05	0.000666568	yes	GO:0004672,GO:0005515	RLK,_Receptor_like_protein,_putative_resistance_protein_with_an_antifungal_domain
Solyc02g080080	1.5445	4.48067	1.53657	1.00E-04	0.00124597	yes	GO:0004672,GO:0005515	RLK,_Receptor_like_protein,_putative_resistance_protein_with_an_antifungal_domain
Solyc02g080890	13.2	6.09497	-1.11485	5.00E-05	0.000666568	yes	GO:0005515,GO:0010843	Transcription_factor_WRKY_(AHRD_V1_***-_C7E5X8_CAPAN);_contains_Interpro_domain(s)__IPR003657__DNA-binding_WRKY_
Solyc02g081030	13.6396	37.8789	1.47359	5.00E-05	0.000666568	yes	GO:0016020	Uncharacterized_membrane_protein_C2G11.09_(AHRD_V1_**--_YAB9_SCHPO);_contains_Interpro_domain(s)__IPR003864__Protein_of_unknown_function_DUF221_
Solyc02g081150	2.2747	5.50433	1.27489	0.00225	0.0165317	yes	GO:0043130	Unknown_Protein_(AHRD_V1)
Solyc02g081970	24.5607	53.1908	1.11483	5.00E-05	0.000666568	yes	GO:0005515,GO:0009940	Vacuolar_sorting_receptor_7_(AHRD_V1_****_B6UEQ5_MAIZE);_contains_Interpro_domain(s)__IPR003137__Protease-associated_PA_
Solyc02g082440	1.16076	3.07286	1.40452	0.004	0.0261902	yes	GO:0016021	Unknown_Protein_(AHRD_V1)
Solyc02g082900	4.12861	15.0117	1.86236	5.00E-05	0.000666568	yes	GO:0005515,GO:0004064	Strictosidine_synthase_family_protein_(AHRD_V1_**--_D7LTU8_ARALY);_contains_Interpro_domain(s)__IPR004141__Strictosidine_synthase_
Solyc02g083110	3.91444	9.35579	1.25705	1.00E-04	0.00124597	yes	GO:0008843	UNE1-like_protein_(AHRD_V1_***-_B2ZAS0_9ROSI);_contains_Interpro_domain(s)__IPR006943__Protein_of_unknown_function_DUF641,_plant_
Solyc02g083250	166.904	489.916	1.55352	5.00E-05	0.000666568	yes	GO:0006350	Cellular_retinaldehyde-binding/triple_function_C-terminal_(AHRD_V1_**--_B6SN40_MAIZE);_contains_Interpro_domain(s)__IPR001251__Cellular_retinaldehyde-binding/triple_function,_C-terminal_
Solyc02g083340	0.716513	1.5789	1.13986	0.0035	0.0235554	yes	GO:0004630	Phospholipase_D_(AHRD_V1_****_Q6AVR2_ORYSJ);_contains_Interpro_domain(s)__IPR011402__Phospholipase_D,_plant_
Solyc02g083570	11.9243	2.59366	-2.20085	5.00E-05	0.000666568	yes	GO:0043687	Ubiquitin-conjugating_enzyme_E2_10_(AHRD_V1_***-_UBC10_ARATH);_contains_Interpro_domain(s)__IPR000608__Ubiquitin-conjugating_enzyme,_E2_
Solyc02g083850	0.716341	2.38373	1.7345	0.00035	0.0036208	yes	GO:0004683	Calcium-dependent_protein_kinase_(AHRD_V1_****_C6KGT3_SOLLC);_contains_Interpro_domain(s)__IPR002290__Serine/threonine_protein_kinase_
Solyc02g083860	22.8065	78.1822	1.77739	5.00E-05	0.000666568	yes	GO:0016491	Flavanone_3-hydroxylase_(AHRD_V1_***-_A9ZMI9_TOBAC);_contains_Interpro_domain(s)__IPR005123__Oxoglutarate_and_iron-dependent_oxygenase_
Solyc02g084570	0.227266	0.857854	1.91635	0.00445	0.0283872	yes	GO:0019825	Cytochrome_P450
Solyc02g084900	4.04193	1.94558	-1.05484	0.0025	0.0180463	yes	GO:0016887	Cell_division_protease_ftsH_homolog_(AHRD_V1_*---_FTSH_BACPE);_contains_Interpro_domain(s)__IPR003959__ATPase,_AAA-type,_core_
Solyc02g084960	0.518926	2.77584	2.41933	0.00265	0.0189029	yes	GO:0008757	Genomic_DNA_chromosome_5_TAC_clone_K1F13_(AHRD_V1_***-_Q9FJZ5_ARATH)
Solyc02g085030	4.68486	10.6392	1.18331	5.00E-05	0.000666568	yes	GO:0031072	UBA/TS-N_domain_protein_(AHRD_V1_*---_B8NTJ3_ASPFN);_contains_Interpro_domain(s)__IPR001623__Heat_shock_protein_DnaJ,_N-terminal_
Solyc02g085360	3.50766	7.97674	1.18529	5.00E-05	0.000666568	yes	GO:0010012	Cytochrome_P450
Solyc02g085910	45.5983	21.6667	-1.0735	5.00E-05	0.000666568	yes	GO:0008395,GO:0019825	LOB_domain_protein_42_(AHRD_V1_***-_D7KWD0_ARALY);_contains_Interpro_domain(s)__IPR004883__Lateral_organ_boundaries,_LOB_
Solyc02g086910	2.79973	6.75687	1.27107	2.00E-04	0.00226017	yes	GO:0006457	Peptidyl-prolyl_cis-trans_isomerase_cyclophilin-type_(AHRD_V1_***-_A8IRU6_CHLRE);_contains_Interpro_domain(s)__IPR002130__Peptidyl-prolyl_cis-trans_isomerase,_cyclophilin-type_
Solyc02g086970	106.595	27.2792	-1.96627	5.00E-05	0.000666568	yes	GO:0004029	Aldehyde_dehydrogenase_1_(AHRD_V1_****_Q84V96_LOTCO);_contains_Interpro_domain(s)__IPR015590__Aldehyde_dehydrogenase_
Solyc02g087280	3.86996	1.04783	-1.88492	5.00E-05	0.000666568	yes	GO:0080054	Peptide_transporter_(AHRD_V1_**-*_A6YJX5_9MAGN);_contains_Interpro_domain(s)__IPR000109__TGF-beta_receptor,_type_I/II_extracellular_region_
Solyc02g087350	28.9249	9.10956	-1.66686	5.00E-05	0.000666568	yes	GO:0016758	Glycosyltransferase_(AHRD_V1_***-_B9N4D7_POPTR);_contains_Interpro_domain(s)__IPR002495__Glycosyl_transferase,_family_8_
Solyc02g087410	0.921771	0.205246	-2.16705	0.00045	0.00449603	yes	GO:0010329	Lipid_A_export_ATP-binding/permease_protein_msbA_(AHRD_V1_*---_MSBA_CHRVO);_contains_Interpro_domain(s)__IPR003439__ABC_transporter-like_
Solyc02g088100	5.0994	2.53065	-1.01082	0.0075	0.042725	yes	GO:0005199	Expansin_(AHRD_V1_***-_Q9ZP31_SOLLC);_contains_Interpro_domain(s)__IPR007112__Expansin_45,_endoglucanase-like__IPR007117__Pollen_allergen/expansin,_C-terminal_
Solyc02g088130	0.925663	65888.5	16.1192	5.00E-05	0.000666568	yes	GO:0003676	Unknown_Protein_(AHRD_V1)
Solyc02g088220	1.42671	3.45692	1.2768	0.00015	0.00176682	yes	GO:0005515,GO:0004930	Xenotropic_and_polytropic_retrovirus_receptor_(AHRD_V1_**-*_B2GU54_XENTR);_contains_Interpro_domain(s)__IPR004342__EXS,_C-terminal_
Solyc02g088380	8.10809	2.51641	-1.68799	3.00E-04	0.00319482	yes	GO:0009055	Blue_copper_protein_(AHRD_V1_***-_B6TEY9_MAIZE);_contains_Interpro_domain(s)__IPR008972__Cupredoxin_
Solyc02g088390	64.6452	30.4505	-1.08608	5.00E-05	0.000666568	yes	GO:0005515	Blue_copper-like_protein_(AHRD_V1_*---_B8Y8A0_GOSHI);_contains_Interpro_domain(s)__IPR003245__Plastocyanin-like_
Solyc02g088630	4.02565	10.8759	1.43384	5.00E-05	0.000666568	yes	GO:0047262	Glycosyltransferase_(AHRD_V1_***-_B9IK47_POPTR);_contains_Interpro_domain(s)__IPR002495__Glycosyl_transferase,_family_8_
Solyc02g088770	4.16794	1.97533	-1.07724	0.00495	0.0308697	yes	GO:0016020	Mitochondrial_carrier_protein_expressed_(AHRD_V1_***-_Q6AVS9_ORYSJ);_contains_Interpro_domain(s)__IPR001993__Mitochondrial_substrate_carrier_
Solyc02g089400	6.92023	20.718	1.582	5.00E-05	0.000666568	yes	GO:0003899,GO:0042802	Amino_acid_transporter_(AHRD_V1_***-_B9N1V7_POPTR);_contains_Interpro_domain(s)__IPR013057__Amino_acid_transporter,_transmembrane_
Solyc02g089630	114.385	498.446	2.12354	5.00E-05	0.000666568	yes	GO:0005515,GO:0004657	Proline_dehydrogenase_(AHRD_V1_****_A1E289_ACTDE);_contains_Interpro_domain(s)__IPR015659__Proline_oxidase_
Solyc02g090030	13.0291	58.144	2.15789	5.00E-05	0.000666568	yes	GO:0008266	Oxygen-evolving_enhancer_protein_1_of_photosystem_II_(AHRD_V1_***-_A8J0E4_CHLRE);_contains_Interpro_domain(s)__IPR002628__Photosystem_II_manganese-stabilizing_protein_PsbO_
Solyc02g090110	10.202	27.1465	1.41191	5.00E-05	0.000666568	yes	GO:0016301	Receptor-like_kinase_(AHRD_V1_*-**_A7VM25_MARPO);_contains_Interpro_domain(s)__IPR002290__Serine/threonine_protein_kinase_
Solyc02g090120	1955.4	270.675	-2.85283	5.00E-05	0.000666568	yes	GO:0016301	Unknown_Protein_(AHRD_V1)
Solyc02g090490	1.28004	4.07965	1.67226	5.00E-05	0.000666568	yes	GO:0004620	Patatin-like_protein_3_(AHRD_V1_***-_Q9FZ08_TOBAC);_contains_Interpro_domain(s)__IPR002641__Patatin_
Solyc02g090690	1.03087	0.076557	-3.75118	0.00295	0.0205886	yes	NA	NA
Solyc02g091000	12.5899	28.7351	1.19055	5.00E-05	0.000666568	yes	GO:0006468	Harpin-induced_protein_(AHRD_V1_***-_B6TDG9_MAIZE);_contains_Interpro_domain(s)__IPR010847__Harpin-induced_1_
Solyc02g092470	1.59006	4.07535	1.35784	5.00E-05	0.000666568	yes	GO:0030036	Formin_3_(AHRD_V1_*-*-_D0QAN4_ARATH);_contains_Interpro_domain(s)__IPR015425__Actin-binding_FH2_
Solyc02g092580	0.131211	3.01164	4.52058	0.0022	0.0162169	yes	GO:0004601,GO:0005515	Peroxidase_(AHRD_V1_****_A0S5Z4_SESIN);_contains_Interpro_domain(s)__IPR002016__Haem_peroxidase,_plant/fungal/bacterial_
Solyc02g092670	20.9667	101.111	2.26977	5.00E-05	0.000666568	yes	GO:0004252	Subtilisin-like_protease_(AHRD_V1_***-_A9XG40_TOBAC);_contains_Interpro_domain(s)__IPR015500__Peptidase_S8,_subtilisin-related_
Solyc02g092700	6.5817	44.5024	2.75735	5.00E-05	0.000666568	yes	GO:0004252	Ycf36_protein_(AHRD_V1_*-*-_D4ZSA0_SPIPL);_contains_Interpro_domain(s)__IPR009631__Protein_of_unknown_function_DUF1230_
Solyc02g093020	0.904816	3.29832	1.86603	1.00E-04	0.00124597	yes	GO:0016021	Os06g0524700_protein_(Fragment)_(AHRD_V1_***-_Q0DBU9_ORYSJ);_contains_Interpro_domain(s)__IPR004158__Protein_of_unknown_function_DUF247,_plant_
Solyc02g093270	2.19314	8.17186	1.89767	5.00E-05	0.000666568	yes	GO:0042409	Caffeoyl-CoA_O-methyltransferase_(AHRD_V1_****_A8IFQ7_SOLLC);_contains_Interpro_domain(s)__IPR002935__O-methyltransferase,_family_3_
Solyc02g093320	5.11721	1.72743	-1.56673	5.00E-05	0.000666568	yes	GO:0006298	DNA_mismatch_repair_protein-like_(AHRD_V1_***-_Q69MM0_ORYSJ);_contains_Interpro_domain(s)__IPR002099__DNA_mismatch_repair_protein_
Solyc02g093580	3.01034	6.40583	1.08946	0.00085	0.00753595	yes	GO:0016829	Pectate_lyase_(AHRD_V1_****_Q9M505_VITVI);_contains_Interpro_domain(s)__IPR002022__Pectate_lyase/Amb_allergen_
Solyc02g094060	0.300514	1.5575	2.37373	5.00E-05	0.000666568	yes	GO:0005247	Voltage-gated_chloride_channel_(AHRD_V1_****_Q96325_ARATH);_contains_Interpro_domain(s)__IPR002251__Chloride_channel_plant_CLC_
Solyc02g094240	0	1.9299	Inf	5.00E-05	0.000666568	yes	GO:0008320,GO:0008536	Unknown_Protein_(AHRD_V1)
Solyc03g005450	0.323152	2.55744	2.98441	5.00E-05	0.000666568	yes	GO:0016759	Cellulose_synthase_(AHRD_V1_****_B2LWL9_9ROSI);_contains_Interpro_domain(s)__IPR005150__Cellulose_synthase_
Solyc03g005480	2.92294	0.606161	-2.26965	4.00E-04	0.00406831	yes	GO:0016020	Nodulin-like_protein_(AHRD_V1_***-_B6TRP3_MAIZE);_contains_Interpro_domain(s)__IPR000620__Protein_of_unknown_function_DUF6,_transmembrane_
Solyc03g006010	2.16133	6.19223	1.51854	5.00E-05	0.000666568	yes	GO:0003677	Os05g0272200_protein_(Fragment)_(AHRD_V1_*-*-_Q0DJJ5_ORYSJ)
Solyc03g006490	10.0068	98.4416	3.29828	5.00E-05	0.000666568	yes	GO:0016787	Aluminum-induced_protein-like_(AHRD_V1_***-_Q9FG81_ARATH)
Solyc03g006610	11.6654	5.74417	-1.02207	2.00E-04	0.00226017	yes	GO:0032312	Arf-GAP_with_GTPase,_ANK_repeat_and_PH_domain-containing_protein_1_(AHRD_V1_*---_AGAP1_XENLA);_contains_Interpro_domain(s)__IPR001164__Arf_GTPase_activating_protein_
Solyc03g006620	4.45366	11.6516	1.38746	1.00E-04	0.00124597	yes	GO:0032312	Cotton_fiber_expressed_protein_1_(AHRD_V1_***-_O81373_GOSHI);_contains_Interpro_domain(s)__IPR008480__Protein_of_unknown_function_DUF761,_plant_
Solyc03g006770	0.06546	0.810615	3.63033	0.0019	0.0144649	yes	GO:0019199,GO:0004674	Serine/threonine_kinase_receptor_(AHRD_V1_****_Q7DMS5_BRANA);_contains_Interpro_domain(s)__IPR002290__Serine/threonine_protein_kinase_
Solyc03g007210	12.8275	36.7816	1.51974	2.00E-04	0.00226017	yes	NA	NA
Solyc03g007230	3.73108	32.6087	3.12759	5.00E-05	0.000666568	yes	GO:0005975,GO:0008287,GO:0003824	Protein_phosphatase_2C_(AHRD_V1_***-_B1B5N6_PHYPA);_contains_Interpro_domain(s)__IPR015655__Protein_phosphatase_2C_
Solyc03g007770	54.8167	26.0074	-1.07569	5.00E-05	0.000666568	yes	GO:0005215	C4-dicarboxylate_transporter/malic_acid_transport_family_protein_(AHRD_V1_****_D7M2F7_ARALY);_contains_Interpro_domain(s)__IPR004695__C4-dicarboxylate_transporter/malic_acid_transport_protein_
Solyc03g007780	138.332	0	#NAME?	5.00E-05	0.000666568	yes	GO:0005215	Unknown_Protein_(AHRD_V1)
Solyc03g007920	0.658904	4.50643	2.77385	5.00E-05	0.000666568	yes	GO:0016603	Glutamine_cyclotransferase-like_(AHRD_V1_****_Q2V9A5_SOLTU);_contains_Interpro_domain(s)__IPR007788__Glutamine_cyclotransferase_
Solyc03g025380	0.338072	4.41292	3.70633	2.00E-04	0.00226017	yes	GO:0005515	Peroxidase_(AHRD_V1_***-_Q58GF4_9ROSI);_contains_Interpro_domain(s)__IPR002016__Haem_peroxidase,_plant/fungal/bacterial_
Solyc03g025670	0.375949	15.1433	5.332	0.00015	0.00176682	yes	GO:0004338	PAR-1c_protein_(AHRD_V1_***-_Q43589_TOBAC);_contains_Interpro_domain(s)__IPR009489__PAR1_
Solyc03g031560	4.69689	1.81398	-1.37255	2.00E-04	0.00226017	yes	GO:0016410	UDP-3-O-_(AHRD_V1_***-_B9RXS8_RICCO);_contains_Interpro_domain(s)__IPR011004__Trimeric_LpxA-like_
Solyc03g032040	1.69835	9.34224	2.45964	5.00E-05	0.000666568	yes	GO:0015519	MFS_family_major_facilitator_transporter_D-xylose_cation_symporter_(AHRD_V1_*-**_D4E1S5_SEROD);_contains_Interpro_domain(s)__IPR016196__Major_facilitator_superfamily,_general_substrate_transporter_
Solyc03g032210	0.42543	1.69272	1.99235	4.00E-04	0.00406831	yes	GO:0018858,GO:0016208	Acyl-CoA_synthetase/AMP-acid_ligase_II_(AHRD_V1_****_D0C359_9GAMM);_contains_Interpro_domain(s)__IPR000873__AMP-dependent_synthetase_and_ligase_
Solyc03g033330	7.675	1.80949	-2.08459	5.00E-05	0.000666568	yes	GO:0005515	RING_finger_protein_44_(AHRD_V1_*-*-_RNF44_MOUSE);_contains_Interpro_domain(s)__IPR018957__Zinc_finger,_C3HC4_RING-type_
Solyc03g033390	1.64686	0.413373	-1.99421	0.0018	0.0138551	yes	GO:0008536	F-box_family_protein_(AHRD_V1_*-*-_B9H220_POPTR);_contains_Interpro_domain(s)__IPR001810__Cyclin-like_F-box_
Solyc03g034220	20.3059	100.003	2.30007	5.00E-05	0.000666568	yes	GO:0005515,GO:0005507	Ribulose_bisphosphate_carboxylase_small_chain_(AHRD_V1_***-_A9YTZ7_SOLTU);_contains_Interpro_domain(s)__IPR000894__Ribulose_bisphosphate_carboxylase,_small_chain_
Solyc03g044220	2.8686	5.76562	1.00713	0.00185	0.0141917	yes	GO:0004842	SCF_E3_ubiquitin_ligase_complex_F-box_protein_grrA_(AHRD_V1_*-**_C1GTI6_PARBA);_contains_Interpro_domain(s)__IPR001810__Cyclin-like_F-box_
Solyc03g044460	8.98674	1.28831	-2.80231	5.00E-05	0.000666568	yes	GO:0005634,GO:0045449	BHLH_transcription_factor_(AHRD_V1_*-*-_D3Y274_BRAOL);_contains_Interpro_domain(s)__IPR001092__Basic_helix-loop-helix_dimerisation_region_bHLH_
Solyc03g044910	67.3166	30.5058	-1.14188	5.00E-05	0.000666568	yes	GO:0016021	GNS1/SUR4_membrane_family_protein_(AHRD_V1_***-_D7MBD4_ARALY);_contains_Interpro_domain(s)__IPR002076__GNS1/SUR4_membrane_protein_
Solyc03g051630	0	1.09986	Inf	0.0073	0.0419021	yes	GO:0005488	Unknown_Protein_(AHRD_V1)
Solyc03g053040	11.7186	2.75469	-2.08884	5.00E-05	0.000666568	yes	NA	NA
Solyc03g060510	2.68555	0.947699	-1.50271	0.0012	0.0100114	yes	GO:0004675	Membrane_protein_(AHRD_V1_**--_D0BK36_9LACT);_contains_Interpro_domain(s)__IPR008537__Protein_of_unknown_function_DUF819_
Solyc03g063030	32.3663	13.0864	-1.30642	5.00E-05	0.000666568	yes	NA	NA
Solyc03g080100	35.5912	97.2534	1.45023	5.00E-05	0.000666568	yes	GO:0030001	Copper-translocating_P-type_ATPase_(AHRD_V1_*---_Q3JHP1_BURP1);_contains_Interpro_domain(s)__IPR006121__Heavy_metal_transport/detoxification_protein_
Solyc03g080110	12.3439	0.899557	-3.77844	0.00055	0.00528233	yes	GO:0030001	Metal_ion_binding_protein_(AHRD_V1_*-*-_B6TZ00_MAIZE);_contains_Interpro_domain(s)__IPR006121__Heavy_metal_transport/detoxification_protein_
Solyc03g080180	4.20187	1.06684	-1.97769	5.00E-05	0.000666568	yes	GO:0017096	O-methyltransferase_(AHRD_V1_****_Q9LWB8_9ROSI);_contains_Interpro_domain(s)__IPR016461__O-methyltransferase,_COMT,_eukaryota_
Solyc03g082560	0.353695	1.59184	2.17012	0.0056	0.034101	yes	GO:0055114	Aldo/keto_reductase-like_protein_(AHRD_V1_***-_Q56Y42_ARATH);_contains_Interpro_domain(s)__IPR020471__Aldo/keto_reductase_subgroup_
Solyc03g082690	1.9738	5.16051	1.38654	5.00E-05	0.000666568	yes	GO:0005488,GO:0000151	U-box_domain-containing_protein_(AHRD_V1_*-*-_Q1ENX4_MUSAC);_contains_Interpro_domain(s)__IPR011989__Armadillo-like_helical_
Solyc03g083400	4.07818	1.33874	-1.60706	0.00065	0.00605953	yes	GO:0045261	CCT_motif_family_protein_(AHRD_V1_***-_B6U5M8_MAIZE);_contains_Interpro_domain(s)__IPR010402__CCT_domain_
Solyc03g083480	0.378025	2.3719	2.64949	0.00725	0.0417209	yes	GO:0006468	Receptor-like_kinase_(AHRD_V1_*-*-_Q9LL53_ORYSA)
Solyc03g083560	17.6203	7.69147	-1.19591	0.00015	0.00176682	yes	GO:0050378,GO:0048040	Expressed_protein_(Fragment)_(AHRD_V1_***-_B3VJP0_POPTN);_contains_Interpro_domain(s)__IPR006766__Phosphate-induced_protein_1_conserved_region_
Solyc03g095490	1.39497	0.221271	-2.65634	0.00015	0.00176682	yes	GO:0005515,GO:0004674	Receptor_like_kinase,_RLK
Solyc03g095770	20.3999	6.28233	-1.69919	5.00E-05	0.000666568	yes	GO:0003700	WRKY_transcription_factor_6_(AHRD_V1_****_A7UGD3_SOLTU);_contains_Interpro_domain(s)__IPR003657__DNA-binding_WRKY_
Solyc03g096040	0	1.88466	Inf	5.00E-05	0.000666568	yes	GO:0008379,GO:0004602	Mitochondrial_peroxiredoxin_(1-Cys_Prx)_with_thioredoxin_peroxidase_activity_(AHRD_V1_****_C4QX37_PICPG);_contains_Interpro_domain(s)__IPR000866__Alkyl_hydroperoxide_reductase/_Thiol_specific_antioxidant/_Mal_allergen_
Solyc03g096550	0.732075	3.92844	2.42389	6.00E-04	0.00568117	yes	GO:0015193	Wound/stress_protein_(AHRD_V1_**--_Q672Q3_SOLLC);_contains_Interpro_domain(s)__IPR001024__Lipoxygenase,_LH2_
Solyc03g096800	0.192577	1.42932	2.89182	5.00E-05	0.000666568	yes	GO:0008270	At5g24290-like_protein_(Fragment)_(AHRD_V1_*-*-_Q45H28_ARALY);_contains_Interpro_domain(s)__IPR008217__Protein_of_unknown_function_DUF125,_transmembrane_
Solyc03g097170	1.05415	3.78009	1.84234	6.00E-04	0.00568117	yes	GO:0004022	Cinnamoyl-CoA_reductase-like_protein_(AHRD_V1_***-_Q9M0B3_ARATH);_contains_Interpro_domain(s)__IPR016040__NAD(P)-binding_domain_
Solyc03g097440	252.418	102.119	-1.30556	5.00E-05	0.000666568	yes	GO:0003845	11-beta-hydroxysteroid_dehydrogenase-like_(AHRD_V1_****_Q9LUF1_ARATH);_contains_Interpro_domain(s)__IPR002347__Glucose/ribitol_dehydrogenase_
Solyc03g097650	2.25505	0.184748	-3.60952	0.00415	0.0269192	yes	GO:0003700	NAC_domain_transcription_factor_(AHRD_V1_****_Q4U0D4_WHEAT);_contains_Interpro_domain(s)__IPR003441__No_apical_meristem_(NAM)_protein_
Solyc03g097870	1.36194	5.86887	2.10741	0.00035	0.0036208	yes	GO:0016021	MtN3-like_protein_(AHRD_V1_**--_Q9LUE3_ARATH);_contains_Interpro_domain(s)__IPR018179__RAG1-activating_protein_1_homologue_
Solyc03g098010	1.56159	7.71469	2.30459	5.00E-05	0.000666568	yes	GO:0004722	Acid_phosphatase_(AHRD_V1_****_B9XQU4_9BACT);_contains_Interpro_domain(s)__IPR004843__Metallophosphoesterase_
Solyc03g098290	25.1151	5.16965	-2.28041	5.00E-05	0.000666568	yes	GO:0016157	Sucrose_synthase_(AHRD_V1_****_Q9FHU4_ARATH);_contains_Interpro_domain(s)__IPR012820__Sucrose_synthase,_plants_and_cyanobacteria_
Solyc03g098640	14.7728	6.18059	-1.25713	5.00E-05	0.000666568	yes	NA	NA
Solyc03g019820	0.601269	4.15099	2.78737	0.00115	0.00965211	yes	GO:0015250	Aquaporin_(AHRD_V1_***-_D6BRE1_9ROSI);_contains_Interpro_domain(s)__IPR012269__Aquaporin_
Solyc03g019670	3.74208	1.80999	-1.04786	0.0024	0.0174217	yes	GO:0016788	Phosphoesterase_family_protein_(AHRD_V1_***-_D7LEV5_ARALY);_contains_Interpro_domain(s)__IPR007312__Phosphoesterase_
Solyc03g019650	21.9753	59.123	1.42784	5.00E-05	0.000666568	yes	GO:0006457,GO:0031072	Nodulin-like_protein_(AHRD_V1_*-*-_B6U8U8_MAIZE);_contains_Interpro_domain(s)__IPR010658__Nodulin-like_
Solyc03g111000	7.19942	15.4046	1.09741	0.00035	0.0036208	yes	GO:0008152	Glyceraldehyde_3-phosphate_dehydrogenase_(AHRD_V1_***-_Q8LK04_SOLTU);_contains_Interpro_domain(s)__IPR000173__Glyceraldehyde_3-phosphate_dehydrogenase_
Solyc03g111710	3.16919	18.571	2.55086	5.00E-05	0.000666568	yes	GO:0030528,GO:0005515	Speckle-type_POZ_protein_(AHRD_V1_*---_SPOP_XENTR);_contains_Interpro_domain(s)__IPR000197__Zinc_finger,_TAZ-type_
Solyc03g111930	3.27588	14.7342	2.16921	5.00E-05	0.000666568	yes	GO:0019825	Cytochrome_P450
Solyc03g112440	1.14309	6.87894	2.58924	0.00155	0.0123672	yes	GO:0016021	Oleosin_(AHRD_V1_***-_O04925_SESIN);_contains_Interpro_domain(s)__IPR000136__Oleosin_
Solyc03g112630	1.8668	0.221551	-3.07485	0.00075	0.00681284	yes	GO:0003700	Fas-associated_factor_1-like_protein_(AHRD_V1_*---_Q5DJU1_CAPAN);_contains_Interpro_domain(s)__IPR006577__UAS_
Solyc03g113350	0.176092	1.10855	2.65427	1.00E-04	0.00124597	yes	GO:0008270	CHY_zinc_finger_containing_protein_(AHRD_V1_*-*-_C5P643_COCP7);_contains_Interpro_domain(s)__IPR008913__Zinc_finger,_CHY-type_
Solyc03g113460	1.46327	5.63101	1.9442	3.00E-04	0.00319482	yes	GO:0005507	Alcohol_dehydrogenase_(Fragment)_(AHRD_V1_***-_Q6R4Y6_ZEALU);_contains_Interpro_domain(s)__IPR002347__Glucose/ribitol_dehydrogenase_
Solyc03g113660	21.0298	9.40342	-1.16118	5.00E-05	0.000666568	yes	GO:0003700	Unknown_Protein_(AHRD_V1)
Solyc03g114150	3.15214	12.4771	1.98487	5.00E-05	0.000666568	yes	GO:0004029	Aldehyde_dehydrogenase_(AHRD_V1_****_Q1AFF6_9ROSI);_contains_Interpro_domain(s)__IPR015590__Aldehyde_dehydrogenase_
Solyc03g114520	4.56987	2.15069	-1.08735	0.0074	0.0423418	yes	GO:0005634	Kinetochore_protein_(AHRD_V1_***-_D0FYH3_NICTO);_contains_Interpro_domain(s)__IPR008685__Centromere_protein_Mis12_
Solyc03g114850	4.7329	1.75123	-1.43436	5.00E-05	0.000666568	yes	GO:0005634	Squamosa_promoter_binding_protein_3_(AHRD_V1_*-*-_Q1MU26_PHYPA);_contains_Interpro_domain(s)__IPR004333__Transcription_factor,_SBP-box_
Solyc03g115870	1.2124	4.74595	1.96883	1.00E-04	0.00124597	yes	GO:0016671	Thioredoxin_2_(AHRD_V1_***-_Q5ZF47_PLAMJ);_contains_Interpro_domain(s)__IPR015467__Thioredoxin,_core_
Solyc03g116480	8.7803	29.6212	1.75429	5.00E-05	0.000666568	yes	GO:0008152	F-box_family_protein_(AHRD_V1_**--_B9GZP5_POPTR);_contains_Interpro_domain(s)__IPR015915__Kelch-type_beta_propeller_
Solyc03g116510	67.6247	211.019	1.64175	5.00E-05	0.000666568	yes	GO:0005975	Unknown_Protein_(AHRD_V1)
Solyc03g116670	89.4053	197.395	1.14265	5.00E-05	0.000666568	yes	GO:0005488	TPR_domain_protein_(AHRD_V1_*-*-_B6U810_MAIZE);_contains_Interpro_domain(s)__IPR011990__Tetratricopeptide-like_helical_
Solyc03g116700	1.0265	24.2412	4.56166	5.00E-05	0.000666568	yes	GO:0005515	Blue_copper_protein_(AHRD_V1_**--_D1MWY8_CITLA);_contains_Interpro_domain(s)__IPR003245__Plastocyanin-like_
Solyc03g117300	0.218766	0.749887	1.77729	0.0078	0.0439773	yes	GO:0003677,GO:0006355	Nodulin-like_protein_(AHRD_V1_***-_Q8H6R3_PONTR);_contains_Interpro_domain(s)__IPR010658__Nodulin-like_
Solyc03g117330	0.874164	5.03398	2.52572	5.00E-05	0.000666568	yes	GO:0004818,GO:0005515	Prolyl-tRNA_synthetase_(AHRD_V1_****_Q54Q07_DICDI);_contains_Interpro_domain(s)__IPR004499__Prolyl-tRNA_synthetase,_class_IIa,_prokaryotic-type_
Solyc03g117490	1.15836	11.239	3.27836	5.00E-05	0.000666568	yes	GO:0006072,GO:0005975	Glycerol_kinase_(AHRD_V1_***-_Q6RUF8_SOYBN);_contains_Interpro_domain(s)__IPR005999__Glycerol_kinase_
Solyc03g117500	7.117	52.3713	2.87944	5.00E-05	0.000666568	yes	GO:0006072,GO:0005975	VQ_motif-containing_protein_(AHRD_V1_***-_D7KX58_ARALY);_contains_Interpro_domain(s)__IPR008889__VQ_
Solyc03g117540	5.43335	0.856501	-2.66531	5.00E-05	0.000666568	yes	GO:0008559	Multidrug_resistance_protein_ABC_transporter_family_(AHRD_V1_**--_B9I191_POPTR);_contains_Interpro_domain(s)__IPR001140__ABC_transporter,_transmembrane_region_
Solyc03g117690	0.350364	2.17566	2.63453	5.00E-05	0.000666568	yes	GO:0006508	Aspartic_proteinase_nepenthesin-1_(AHRD_V1_**--_C0JA51_9ORYZ);_contains_Interpro_domain(s)__IPR001461__Peptidase_A1_
Solyc03g118070	2.76664	0.901981	-1.61696	0.00685	0.0399139	yes	GO:0005515,GO:0030295	5&apos-AMP-activated_protein_kinase_gamma-1_subunit_(AHRD_V1_****_Q1M178_ONCMY);_contains_Interpro_domain(s)__IPR000644__Cystathionine_beta-synthase,_core_
Solyc03g118470	34.7953	7.4303	-2.2274	5.00E-05	0.000666568	yes	GO:0008486	Diphosphoinositol_polyphosphate_phosphohydrolase_1_(AHRD_V1_*-**_C1BIE3_ONCMY);_contains_Interpro_domain(s)__IPR000086__NUDIX_hydrolase_domain_
Solyc03g118710	3.69518	7.68498	1.0564	0.00425	0.0274303	yes	GO:0004040	C2_domain-containing_protein_(AHRD_V1_**--_D7L7Y3_ARALY);_contains_Interpro_domain(s)__IPR018029__C2_membrane_targeting_protein_
Solyc03g118810	78.6193	32.3348	-1.2818	5.00E-05	0.000666568	yes	GO:0005509	Calmodulin_(AHRD_V1_***-_D8TKN5_VOLCA);_contains_Interpro_domain(s)__IPR003299__Flagellar_calcium-binding_protein_(calflagin)_
Solyc03g119060	8.02953	21.9793	1.45276	5.00E-05	0.000666568	yes	GO:0016702	Alpha-dioxygenase_2_(AHRD_V1_**--_Q5WM33_SOLLC);_contains_Interpro_domain(s)__IPR002007__Haem_peroxidase,_animal_
Solyc03g119150	0.593399	3.4322	2.53206	0.00025	0.00273474	yes	GO:0005528	Peptidyl-prolyl_cis-trans_isomerase_(AHRD_V1_*-*-_B4VX45_9CYAN);_contains_Interpro_domain(s)__IPR001179__Peptidyl-prolyl_cis-trans_isomerase,_FKBP-type_
Solyc03g119300	2.04687	4.57651	1.16083	5.00E-05	0.000666568	yes	GO:0004872,GO:0008270	CHY_zinc_finger_containing_protein_(AHRD_V1_*-*-_C5P643_COCP7);_contains_Interpro_domain(s)__IPR008913__Zinc_finger,_CHY-type_
Solyc03g119530	287.194	136.948	-1.0684	5.00E-05	0.000666568	yes	GO:0008545	LOB_domain_protein_42_(AHRD_V1_***-_D7KWD0_ARALY);_contains_Interpro_domain(s)__IPR004883__Lateral_organ_boundaries,_LOB_
Solyc03g119720	13.1187	33.1229	1.3362	5.00E-05	0.000666568	yes	GO:0016298	Lipase_family_protein_(AHRD_V1_****_D7KGE3_ARALY);_contains_Interpro_domain(s)__IPR006693__AB-hydrolase_associated_lipase_region_
Solyc03g120110	0.204744	2.49307	3.60603	5.00E-05	0.000666568	yes	GO:0019199,GO:0004674	Serine/threonine_kinase_receptor_(AHRD_V1_****_Q7DMS5_BRANA);_contains_Interpro_domain(s)__IPR002290__Serine/threonine_protein_kinase_
Solyc03g120420	392.032	1166.92	1.57367	5.00E-05	0.000666568	yes	GO:0005515,GO:0003700	Unknown_Protein_(AHRD_V1)
Solyc03g120620	2.20276	4.6924	1.09101	0.00045	0.00449603	yes	GO:0003677	Homeobox-leucine_zipper_protein_ATHB-15_(AHRD_V1_*-*-_ATB15_ARATH);_contains_Interpro_domain(s)__IPR002913__Lipid-binding_START_
Solyc03g120840	0.523573	2.83689	2.43785	0.002	0.0150741	yes	GO:0003677	Ethylene-responsive_transcription_factor_4_(AHRD_V1_*-*-_ERF78_ARATH);_contains_Interpro_domain(s)__IPR001471__Pathogenesis-related_transcriptional_factor_and_ERF,_DNA-binding_
Solyc03g120980	111.344	270.662	1.28147	5.00E-05	0.000666568	yes	GO:0008559	ATP-binding_cassette_transporter_(AHRD_V1_***-_D8T797_SELML);_contains_Interpro_domain(s)__IPR013525__ABC-2_type_transporter_
Solyc03g121060	0.818377	2.28716	1.48272	0.006	0.0361598	yes	GO:0003700	Auxin_response_factor_9_(AHRD_V1_*-**_ARFI_ARATH);_contains_Interpro_domain(s)__IPR003311__AUX/IAA_protein_
Solyc03g121340	0	4.41595	Inf	0.0017	0.0132601	yes	GO:0005515	Unknown_Protein_(AHRD_V1)
Solyc03g121540	59.8861	191.692	1.6785	5.00E-05	0.000666568	yes	GO:0005515	Beta-galactosidase_(AHRD_V1_***-_Q9ZP11_SOLLC);_contains_Interpro_domain(s)__IPR019801__Glycoside_hydrolase,_family_35,_conserved_site__IPR001944__Glycoside_hydrolase,_family_35__IPR000922__D-galactoside/L-rhamnose_binding_SUEL_lectin_
Solyc03g121560	2.63672	5.33724	1.01735	0.0039	0.0256654	yes	GO:0005515	CA-responsive_protein_(AHRD_V1_*-*-_A6M8U7_BRAOL)
Solyc03g121920	13.4364	29.5956	1.13923	5.00E-05	0.000666568	yes	GO:0022857	Mitochondrial_carrier-like_protein_(AHRD_V1_***-_Q8L9F8_ARATH);_contains_Interpro_domain(s)__IPR002067__Mitochondrial_carrier_protein_
Solyc03g123830	3.41703	12.928	1.91969	5.00E-05	0.000666568	yes	GO:0004617	Phosphoglycerate_dehydrogenase_(AHRD_V1_****_D2D316_GOSHI);_contains_Interpro_domain(s)__IPR015508__D-3-phosphogylcerate_Dehydrogenase_
Solyc03g005760	4.39706	142.231	5.01555	5.00E-05	0.000666568	yes	GO:0005515,GO:0016168	Chlorophyll_a-b_binding_protein_3C-like_(AHRD_V1_****_Q2XTE0_SOLTU);_contains_Interpro_domain(s)__IPR001344__Chlorophyll_A-B_binding_protein_
Solyc03g005820	0.36287	1.90526	2.39246	7.00E-04	0.00645255	yes	GO:0005345	Purine_permease_family_protein_(AHRD_V1_**-*_D7MCV2_ARALY);_contains_Interpro_domain(s)__IPR004853__Protein_of_unknown_function_DUF250_
Solyc03g005940	0	0.95139	Inf	5.00E-05	0.000666568	yes	GO:0004112,GO:0005622	DUF1264_domain_protein_(AHRD_V1_**--_A1CBM4_ASPCL);_contains_Interpro_domain(s)__IPR010686__Protein_of_unknown_function_DUF1264_
Solyc03g005990	7.8824	15.7662	1.00013	0.00025	0.00273474	yes	GO:0030528	BES1/BZR1_homolog_protein_4_(AHRD_V1_**--_BEH4_ARATH);_contains_Interpro_domain(s)__IPR008540__BZR1,_transcriptional_repressor_
Solyc03g006130	17.7105	37.4926	1.082	5.00E-05	0.000666568	yes	GO:0004675	Receptor_like_kinase,_RLK
Solyc03g006250	0.798744	16.4235	4.36189	5.00E-05	0.000666568	yes	GO:0016298,GO:0004091	GDSL_esterase/lipase_At1g28590_(AHRD_V1_****_GDL8_ARATH);_contains_Interpro_domain(s)__IPR001087__Lipase,_GDSL_
Solyc03g006290	0.207353	1.57268	2.92307	0.0079	0.0443753	yes	GO:0005525,GO:0003924	DUF599_family_protein_(AHRD_V1_***-_Q8T1D5_DICDI);_contains_Interpro_domain(s)__IPR006747__Protein_of_unknown_function_DUF599_
Solyc03g007760	8.06147	2.97127	-1.43996	5.00E-05	0.000666568	yes	GO:0005524,GO:0017111	Cell_division_protease_ftsH_(AHRD_V1_*---_FTSH_SHIFL);_contains_Interpro_domain(s)__IPR003959__ATPase,_AAA-type,_core_
Solyc03g025320	7.94288	27.1592	1.7737	5.00E-05	0.000666568	yes	GO:0016740	Hydroxycinnamoyl_transferase_(AHRD_V1_**-*_D2XJ64_9MAGN);_contains_Interpro_domain(s)__IPR003480__Transferase_
Solyc03g025390	5.25664	2.09545	-1.32688	6.00E-04	0.00568117	yes	GO:0004745,GO:0046983	Retinol_dehydrogenase_12_(AHRD_V1_****_B6TAL8_MAIZE);_contains_Interpro_domain(s)__IPR002347__Glucose/ribitol_dehydrogenase_
Solyc03g025830	0.439717	2.07611	2.23924	5.00E-05	0.000666568	yes	GO:0030001	Os03g0107400_protein_(Fragment)_(AHRD_V1_*---_Q0DVY2_ORYSJ)
Solyc03g026000	1.64203	10.2466	2.64159	5.00E-05	0.000666568	yes	GO:0043666	Unknown_Protein_(AHRD_V1)
Solyc03g026070	0.394043	1.15478	1.5512	0.00195	0.014771	yes	GO:0043565	Homeobox-leucine_zipper_protein_ATHB-8_(AHRD_V1_*-*-_ATHB8_ARATH);_contains_Interpro_domain(s)__IPR002913__Lipid-binding_START_
Solyc03g026130	1.81035	4.91451	1.44078	3.00E-04	0.00319482	yes	GO:0019825	Cytochrome_P450
Solyc03g031600	7.51557	24.9483	1.73099	5.00E-05	0.000666568	yes	GO:0016021	Peroxisomal_membrane_protein_PMP22_(AHRD_V1_***-_B6TFH7_MAIZE);_contains_Interpro_domain(s)__IPR007248__Mpv17/PMP22_
Solyc03g031890	14.0668	48.2545	1.77837	5.00E-05	0.000666568	yes	GO:0046592,GO:0008131	Cold_induced_protein-like_(AHRD_V1_*---_Q94JH8_ORYSJ)
Solyc03g033410	4.99103	0.742927	-2.74805	0.0031	0.0214946	yes	GO:0043687	Ubiquitin-conjugating_enzyme_E2_10_(AHRD_V1_***-_UBC10_ARATH);_contains_Interpro_domain(s)__IPR000608__Ubiquitin-conjugating_enzyme,_E2_
Solyc03g033540	15.0699	32.7133	1.1182	5.00E-05	0.000666568	yes	GO:0004683	Calcium-dependent_protein_kinase_(AHRD_V1_****_C6KGT3_SOLLC);_contains_Interpro_domain(s)__IPR002290__Serine/threonine_protein_kinase_
Solyc03g033800	0.267662	2.34055	3.12836	0.0029	0.0203101	yes	GO:0016887	Unknown_Protein_(AHRD_V1)
Solyc03g034230	0.485154	3.41727	2.81633	0.00155	0.0123672	yes	GO:0005515,GO:0005507	Unknown_Protein_(AHRD_V1)
Solyc03g034320	0.915799	2.65984	1.53823	0.0023	0.0168375	yes	GO:0006541	Class_I_glutamine_amidotransferase_(AHRD_V1_*-*-_D4V3L4_BACVU);_contains_Interpro_domain(s)__IPR011697__Peptidase_C26_
Solyc03g043700	4.2327	1.42656	-1.56904	0.00025	0.00273474	yes	GO:0005488	Armadillo/beta-catenin_repeat_family_protein_(AHRD_V1_**--_D7L0H5_ARALY);_contains_Interpro_domain(s)__IPR011989__Armadillo-like_helical_
Solyc03g043740	3.35684	38.5466	3.52143	5.00E-05	0.000666568	yes	GO:0042802	Hydroxyproline-rich_glycoprotein_(AHRD_V1_***-_A9YWR1_MEDTR)
Solyc03g043880	1.24391	4.01194	1.68942	1.00E-04	0.00124597	yes	GO:0004084	Branched-chain_amino_acid_aminotransferase_(AHRD_V1_****_Q9SNY9_SOLTU);_contains_Interpro_domain(s)__IPR005786__Branched-chain_amino_acid_aminotransferase_II_
Solyc03g043900	8.54942	24.4672	1.51695	5.00E-05	0.000666568	yes	GO:0003677	BZIP_transcription_factor_family_protein_(AHRD_V1_**--_D7LSY0_ARALY);_contains_Interpro_domain(s)__IPR011616__bZIP_transcription_factor,_bZIP-1_
Solyc03g044150	6.85099	1.92109	-1.83439	5.00E-05	0.000666568	yes	GO:0004252	Subtilisin-like_protease_(AHRD_V1_***-_A9XG40_TOBAC);_contains_Interpro_domain(s)__IPR015500__Peptidase_S8,_subtilisin-related_
Solyc03g044330	2.73356	14.3161	2.38879	5.00E-05	0.000666568	yes	GO:0003984	Acetolactate_synthase_(AHRD_V1_****_D7RPJ7_SOLTU);_contains_Interpro_domain(s)__IPR012846__Acetolactate_synthase,_large_subunit,_biosynthetic_
Solyc03g044790	3.28	24.1486	2.88017	5.00E-05	0.000666568	yes	GO:0080031,GO:0080030	Alpha-hydroxynitrile_lyase_(AHRD_V1_**--_O49897_MANES);_contains_Interpro_domain(s)__IPR000073__Alpha/beta_hydrolase_fold-1_
Solyc03g045140	10.7026	4.31689	-1.3099	5.00E-05	0.000666568	yes	GO:0008610	Cyclopropane-fatty-acyl-phospholipid_synthase_(AHRD_V1_*-*-_C7LRK7_DESBD);_contains_Interpro_domain(s)__IPR003333__Cyclopropane-fatty-acyl-phospholipid_synthase_
Solyc03g053110	10.0644	28.3586	1.49453	0.00025	0.00273474	yes	GO:0007018	Rhodanese-like_family_protein-like_protein_(Fragment)_(AHRD_V1_*-*-_A7KNZ8_GOSBA);_contains_Interpro_domain(s)__IPR001763__Rhodanese-like_
Solyc03g059110	4.663	25.4455	2.44808	5.00E-05	0.000666568	yes	GO:0003714	Unknown_Protein_(AHRD_V1)
Solyc03g059260	38.3493	116.355	1.60126	5.00E-05	0.000666568	yes	GO:0004252	Carboxyl-terminal-processing_protease_(AHRD_V1_***-_B6T6L2_MAIZE);_contains_Interpro_domain(s)__IPR004447__Peptidase_S41A,_C-terminal_protease_
Solyc03g059480	106.184	4.11667	-4.68895	5.00E-05	0.000666568	yes	GO:0008270	Unknown_Protein_(AHRD_V1)
Solyc03g063650	0.83923	2.03472	1.27769	0.00215	0.0159392	yes	GO:0004672,GO:0005515	Receptor-like_protein_kinase_(AHRD_V1_****_Q9FLV4_ARATH);_contains_Interpro_domain(s)__IPR002290__Serine/threonine_protein_kinase_
Solyc03g065250	14.3259	39.8175	1.47478	5.00E-05	0.000666568	yes	GO:0009924	CER1_(AHRD_V1_**--_B6TFH3_MAIZE);_contains_Interpro_domain(s)__IPR006694__Fatty_acid_hydroxylase_
Solyc03g013240	9.74041	22.9381	1.23569	5.00E-05	0.000666568	yes	GO:0015188,GO:0005302,GO:0015186	Homology_to_unknown_gene_(AHRD_V1_***-_Q01H71_OSTTA)
Solyc03g080060	5.37447	18.9303	1.81651	5.00E-05	0.000666568	yes	GO:0005515,GO:0004675	Receptor-like_kinase_(AHRD_V1_****_A7VM32_MARPO);_contains_Interpro_domain(s)__IPR001220__Legume_lectin,_beta_chain_
Solyc03g081240	10.3782	23.336	1.169	5.00E-05	0.000666568	yes	GO:0006355	Pseudo_response_regulator_(AHRD_V1_***-_B9IDF0_POPTR);_contains_Interpro_domain(s)__IPR001789__Signal_transduction_response_regulator,_receiver_region_
Solyc03g082540	6.27691	19.7805	1.65595	5.00E-05	0.000666568	yes	GO:0005516	Unknown_Protein_(AHRD_V1)
Solyc03g082620	1.94686	5.47136	1.49075	5.00E-05	0.000666568	yes	GO:0015198	Oligopeptide_transporter_(Fragment)_(AHRD_V1_****_B0DAK3_LACBS);_contains_Interpro_domain(s)__IPR004813__Oligopeptide_transporter_OPT_superfamily_
Solyc03g083470	0.779113	4.03824	2.37382	5.00E-05	0.000666568	yes	GO:0006468	Receptor_like_kinase,_RLK
Solyc03g083620	568.335	2017.91	1.82805	5.00E-05	0.000666568	yes	GO:0009041	Unknown_Protein_(AHRD_V1)
Solyc03g083900	12.2932	34.1111	1.47238	5.00E-05	0.000666568	yes	GO:0055114	Laccase-22_(AHRD_V1_**--_LAC22_ORYSJ);_contains_Interpro_domain(s)__IPR001117__Multicopper_oxidase,_type_1_
Solyc03g083960	0.153864	1.11942	2.86302	0.0022	0.0162169	yes	GO:0004805	Trehalose_6-phosphate_phosphatase_(AHRD_V1_****_D4QAK5_TOBAC);_contains_Interpro_domain(s)__IPR003337__Trehalose-phosphatase_
Solyc03g093110	10.3211	3.39112	-1.60577	5.00E-05	0.000666568	yes	GO:0016798,GO:0016762	Xyloglucan_endotransglucosylase/hydrolase_9_(AHRD_V1_****_C0IRG8_9ERIC);_contains_Interpro_domain(s)__IPR016455__Xyloglucan_endotransglucosylase/hydrolase_
Solyc03g093120	16.7181	8.32614	-1.0057	0.00135	0.011044	yes	GO:0016798,GO:0016762	Xyloglucan_endotransglucosylase/hydrolase_9_(AHRD_V1_****_C0IRG8_9ERIC);_contains_Interpro_domain(s)__IPR016455__Xyloglucan_endotransglucosylase/hydrolase_
Solyc03g093140	62.4446	251.208	2.00823	5.00E-05	0.000666568	yes	GO:0005351,GO:0015169	MFS_family_major_facilitator_transporter_glycerol-3-phosphate_cation_symporter_(AHRD_V1_****_C9PNR4_9PAST);_contains_Interpro_domain(s)__IPR016196__Major_facilitator_superfamily,_general_substrate_transporter_
Solyc03g093890	0.929428	2.91635	1.64975	0.00275	0.0194781	yes	GO:0003700	Myb-related_transcription_factor_(AHRD_V1_*--*_A7ULI0_DATME);_contains_Interpro_domain(s)__IPR015495__Myb_transcription_factor_
Solyc03g095880	19.2121	60.1873	1.64744	5.00E-05	0.000666568	yes	GO:0005198	Unknown_Protein_(AHRD_V1)
Solyc03g096070	0.328645	0.90662	1.46397	0.00325	0.0222114	yes	GO:0004629	1-phosphatidylinositol-4_5-bisphosphate_phosphodiesterase_(Phosphoinositide-specific_phospholipase_c)_(AHRD_V1_*-**_O49950_SOLTU);_contains_Interpro_domain(s)__IPR017946__PLC-like_phosphodiesterase,_TIM_beta/alpha-barrel_domain_
Solyc03g096350	1.54629	0.369103	-2.06672	0.0028	0.0197012	yes	GO:0003700	Myb_family_transcription_factor_(Fragment)_(AHRD_V1_**-*_D7M1F0_ARALY);_contains_Interpro_domain(s)__IPR006447__Myb-like_DNA-binding_region,_SHAQKYF_class_
Solyc03g096760	0	1.68395	Inf	0.00045	0.00449603	yes	GO:0008270	Unknown_Protein_(AHRD_V1)
Solyc03g096780	3.44457	21.3722	2.63334	0.00055	0.00528233	yes	GO:0008270	Unknown_Protein_(AHRD_V1)
Solyc03g096840	20.188	75.4672	1.90235	5.00E-05	0.000666568	yes	GO:0005253	Seed_specific_protein_Bn15D1B_(AHRD_V1_***-_B6TIB8_MAIZE)
Solyc03g096900	1.71742	4.12426	1.26389	0.00025	0.00273474	yes	GO:0015969,GO:0003824	GTP_pyrophosphokinase_(AHRD_V1_*---_A4AJW6_9ACTN);_contains_Interpro_domain(s)__IPR007685__RelA/SpoT_
Solyc03g096980	9.5044	33.2695	1.80753	5.00E-05	0.000666568	yes	GO:0019825	Cytochrome_P450
Solyc03g097560	21.4615	2.76932	-2.95414	5.00E-05	0.000666568	yes	GO:0016021	MtN3-like_protein_(AHRD_V1_**--_B4FBY7_MAIZE);_contains_Interpro_domain(s)__IPR018179__RAG1-activating_protein_1_homologue_
Solyc03g097600	2.96113	15.6929	2.40589	5.00E-05	0.000666568	yes	GO:0016021	MtN3-like_protein_(AHRD_V1_**--_Q9LUE3_ARATH);_contains_Interpro_domain(s)__IPR018179__RAG1-activating_protein_1_homologue_
Solyc03g097610	0	0.605847	Inf	5.00E-05	0.000666568	yes	GO:0016021	MtN3-like_protein_(AHRD_V1_**--_Q9LUE3_ARATH);_contains_Interpro_domain(s)__IPR018179__RAG1-activating_protein_1_homologue_
Solyc03g097670	22.4793	11.1065	-1.01719	5.00E-05	0.000666568	yes	GO:0005524	ATP_binding_protein_(AHRD_V1_**--_D7LS09_ARALY);_contains_Interpro_domain(s)__IPR003594__ATP-binding_region,_ATPase-like_
Solyc03g098320	5.77864	11.9195	1.04453	5.00E-05	0.000666568	yes	GO:0003700	MYB_transcription_factor_(Fragment)_(AHRD_V1_*--*_A1DR85_CATRO);_contains_Interpro_domain(s)__IPR006447__Myb-like_DNA-binding_region,_SHAQKYF_class_
Solyc03g098480	6.82224	22.6482	1.73108	5.00E-05	0.000666568	yes	GO:0005515	Unknown_Protein_(AHRD_V1)
Solyc03g098730	3.21408	27.831	3.11421	5.00E-05	0.000666568	yes	GO:0004866	Kunitz_trypsin_inhibitor_(AHRD_V1_***-_B8Y888_TOBAC);_contains_Interpro_domain(s)__IPR011065__Kunitz_inhibitor_ST1-like_
Solyc03g098740	12.8272	37.8768	1.56211	5.00E-05	0.000666568	yes	GO:0004867,GO:0015066	Kunitz_trypsin_inhibitor_(AHRD_V1_****_B8Y888_TOBAC);_contains_Interpro_domain(s)__IPR011065__Kunitz_inhibitor_ST1-like_
Solyc03g098750	38.539	98.6417	1.35588	5.00E-05	0.000666568	yes	GO:0004867,GO:0015066	Unknown_Protein_(AHRD_V1)
Solyc03g111120	0.574138	1.82317	1.66698	3.00E-04	0.00319482	yes	GO:0003824,GO:0006097	Malate_synthase_(AHRD_V1_***-_B9RAK0_RICCO);_contains_Interpro_domain(s)__IPR001465__Malate_synthase_
Solyc03g112220	37.5734	8.12979	-2.20842	0.00225	0.0165317	yes	GO:0046910	Unknown_Protein_(AHRD_V1)
Solyc03g112550	9.35598	4.39062	-1.09146	0.001	0.00861275	yes	GO:0004745,GO:0046983	Kinetochore_protein_Spc25_(AHRD_V1_*-*-_Q54Q96_DICDI);_contains_Interpro_domain(s)__IPR013255__Kinetochore-Ndc80_complex,_subunit_Spc25_
Solyc03g112590	2.9036	9.21181	1.66564	5.00E-05	0.000666568	yes	GO:0004176	Cell_division_protease_ftsH_homolog_(AHRD_V1_*---_FTSH_ODOSI);_contains_Interpro_domain(s)__IPR005938__ATPase,_AAA-type,_CDC48_
Solyc03g112620	2.59012	0.381271	-2.76413	5.00E-05	0.000666568	yes	GO:0003700	Carboxyl-terminal_proteinase_(AHRD_V1_***-_B4FXN3_MAIZE);_contains_Interpro_domain(s)__IPR004314__Protein_of_unknown_function_DUF239,_plant_
Solyc03g112980	1.18259	9.9083	3.06669	0.0058	0.035177	yes	GO:0030599	Unknown_Protein_(AHRD_V1)
Solyc03g113130	1.47707	0.44602	-1.72755	0.0075	0.042725	yes	GO:0055114	Cupin_RmlC-type_(AHRD_V1_**--_Q2HVC5_MEDTR);_contains_Interpro_domain(s)__IPR012864__Protein_of_unknown_function_DUF1637_
Solyc03g113340	9.96174	20.8799	1.06764	5.00E-05	0.000666568	yes	GO:0008152,GO:0055114	Nodulin-like_protein_(Fragment)_(AHRD_V1_***-_O81121_ARATH);_contains_Interpro_domain(s)__IPR010658__Nodulin-like_
Solyc03g113420	3.62305	21.6775	2.58092	5.00E-05	0.000666568	yes	GO:0042936	Peptide_transporter_(AHRD_V1_**-*_A6YJX4_9MAGN);_contains_Interpro_domain(s)__IPR000109__TGF-beta_receptor,_type_I/II_extracellular_region_
Solyc03g113430	2.17727	18.2549	3.06769	5.00E-05	0.000666568	yes	GO:0042936	Peptide_transporter_(AHRD_V1_**-*_A6YJX4_9MAGN);_contains_Interpro_domain(s)__IPR000109__TGF-beta_receptor,_type_I/II_extracellular_region_
Solyc03g113480	26.9062	123.527	2.19882	5.00E-05	0.000666568	yes	GO:0003824	Unknown_Protein_(AHRD_V1)
Solyc03g113710	1.79473	4.67231	1.38037	1.00E-04	0.00124597	yes	GO:0030036	Formin_3_(AHRD_V1_*-*-_D0QAN4_ARATH);_contains_Interpro_domain(s)__IPR015425__Actin-binding_FH2_
Solyc03g114020	11.6239	5.14449	-1.17599	0.00065	0.00605953	yes	GO:0004519,GO:0005030	Genomic_DNA_chromosome_5_P1_clone_MQB2_(AHRD_V1_**--_Q9FM06_ARATH)
Solyc03g114180	0.135409	1.40363	3.37377	6.00E-04	0.00568117	yes	GO:0016757	UDP-glucosyltransferase_HvUGT5876_(AHRD_V1_***-_D3WYW1_HORVD);_contains_Interpro_domain(s)__IPR002213__UDP-glucuronosyl/UDP-glucosyltransferase_
Solyc03g114210	0.363601	3.61188	3.31232	5.00E-05	0.000666568	yes	GO:0004708	Protein_kinase_(AHRD_V1_****_Q9FGB1_ARATH);_contains_Interpro_domain(s)__IPR015783__ATMRK_serine/threonine_protein_kinase-like_
Solyc03g114360	22.7753	6.37398	-1.8372	5.00E-05	0.000666568	yes	GO:0016042,GO:0003950	Poly_polymerase_catalytic_domain_containing_protein_expressed_(AHRD_V1_**--_Q84T80_ORYSJ);_contains_Interpro_domain(s)__IPR012317__Poly(ADP-ribose)_polymerase,_catalytic_region_
Solyc03g114630	0.839451	0	#NAME?	5.00E-05	0.000666568	yes	GO:0050291	Unknown_Protein_(AHRD_V1)
Solyc03g114750	5.33229	13.2782	1.31623	0.00015	0.00176682	yes	GO:0005515,GO:0003700	Unknown_Protein_(AHRD_V1)
Solyc03g114860	0.152623	1.94878	3.67452	7.00E-04	0.00645255	yes	GO:0016760	Alpha-1_4-glucan-protein_synthase_(AHRD_V1_**-*_B9RLK7_RICCO);_contains_Interpro_domain(s)__IPR004901__Alpha-1,4-glucan-protein_synthase,_UDP-forming_
Solyc03g114970	20.3936	43.8009	1.10285	5.00E-05	0.000666568	yes	GO:0005515	Nitrilase_associated_protein-like_(Fragment)_(AHRD_V1_*---_Q1HEA6_MUSAC)
Solyc03g115050	0.582581	0.124837	-2.22241	0.0081	0.0450514	yes	GO:0005515,GO:0003697	Single-stranded_DNA-binding_replication_protein_A_large_subunit_(AHRD_V1_****_D2V0Z2_NAEGR);_contains_Interpro_domain(s)__IPR004591__Replication_factor-a_protein_1_Rpa1_
Solyc03g115220	6.62327	23.2271	1.81019	5.00E-05	0.000666568	yes	GO:0019825	Cytochrome_P450
Solyc03g115920	125.207	61.4045	-1.0279	5.00E-05	0.000666568	yes	GO:0008270	Zinc_finger_protein-like_protein_(AHRD_V1_**--_Q1PEQ5_ARATH);_contains_Interpro_domain(s)__IPR002867__Zinc_finger,_C6HC-type_
Solyc03g116100	2.66641	16.0356	2.58831	5.00E-05	0.000666568	yes	GO:0003700	MYB_transcription_factor_(AHRD_V1_**-*_Q6R036_ARATH);_contains_Interpro_domain(s)__IPR015495__Myb_transcription_factor_
Solyc03g116230	832.725	279.077	-1.57718	5.00E-05	0.000666568	yes	GO:0008061,GO:0016998	Agglutinin_isolectin_I_(Fragment)_(AHRD_V1_*---_Q9S7K1_URTDI);_contains_Interpro_domain(s)__IPR001002__Chitin-binding,_type_1_
Solyc03g116910	0.385293	2.31642	2.58787	0.00035	0.0036208	yes	GO:0016621	Cinnamoyl-CoA_reductase_(AHRD_V1_****_Q4U1I4_SOLLC);_contains_Interpro_domain(s)__IPR016040__NAD(P)-binding_domain_
Solyc03g117180	1.61711	3.90405	1.27155	9.00E-04	0.00789419	yes	GO:0005515,GO:0004674	Serine/threonine-protein_kinase_(AHRD_V1_****_C6ZRV0_SOYBN);_contains_Interpro_domain(s)__IPR002290__Serine/threonine_protein_kinase_
Solyc03g117860	162.69	53.6943	-1.59929	5.00E-05	0.000666568	yes	GO:0008270	IBR_finger_domain_protein_(AHRD_V1_**--_Q4WL53_ASPFU);_contains_Interpro_domain(s)__IPR002867__Zinc_finger,_C6HC-type_
Solyc03g118090	31.0405	11.3718	-1.44869	5.00E-05	0.000666568	yes	GO:0005509	Calcium-binding_mitochondrial_carrier_protein_SCaMC-1_(AHRD_V1_****_B5X2X8_SALSA);_contains_Interpro_domain(s)__IPR002113__Adenine_nucleotide_translocator_1_
Solyc03g118130	98.6282	39.8871	-1.30608	5.00E-05	0.000666568	yes	GO:0046872	Rubredoxin-like_protein_(AHRD_V1_*---_A8JGB1_CHLRE);_contains_Interpro_domain(s)__IPR004039__Rubredoxin-type_Fe(Cys)4_protein_
Solyc03g118410	7.48797	36.3587	2.27965	5.00E-05	0.000666568	yes	GO:0006633,GO:0031177,GO:0048037,GO:0000036	Acyl_carrier_protein_(AHRD_V1_***-_Q672Q9_SOLLC);_contains_Interpro_domain(s)__IPR003231__Acyl_carrier_protein_(ACP)_
Solyc03g119320	0.741439	4.14042	2.48138	0.00215	0.0159392	yes	GO:0004872,GO:0008270	At1g67050_(Fragment)_(AHRD_V1_***-_B0FU30_ARATH)
Solyc03g119690	21.5755	46.7664	1.11608	5.00E-05	0.000666568	yes	GO:0006508	Aspartic_proteinase_nepenthesin-1_(AHRD_V1_**--_C0JAA3_9ORYZ);_contains_Interpro_domain(s)__IPR001461__Peptidase_A1_
Solyc03g119840	0.205902	1.10815	2.42812	0.00615	0.0367943	yes	GO:0006950	Universal_stress_protein_family_protein_(AHRD_V1_***-_D7KDY5_ARALY);_contains_Interpro_domain(s)__IPR006016__UspA_
Solyc03g119850	0.621528	2.7697	2.15584	0.00015	0.00176682	yes	GO:0006950	Protein_LSM14_homolog_A-B_(AHRD_V1_*---_L14AB_XENLA);_contains_Interpro_domain(s)__IPR019053__FFD_and_TFG_box_motifs_
Solyc03g119930	1.14441	9.02831	2.97985	5.00E-05	0.000666568	yes	GO:0015116,GO:0015098	Sulfate_transporter_like_protein_(AHRD_V1_****_Q0WP36_ARATH);_contains_Interpro_domain(s)__IPR011547__Sulphate_transporter_
Solyc03g120340	7.55584	2.76182	-1.45197	5.00E-05	0.000666568	yes	GO:0009058	CENP-C_(Fragment)_(AHRD_V1_*---_Q66LG8_SOLLC)
Solyc03g120450	1.16875	3.91577	1.74433	0.00015	0.00176682	yes	GO:0009058,GO:0030170	Aminotransferase_(AHRD_V1_***-_Q39Q29_GEOMG);_contains_Interpro_domain(s)__IPR004839__Aminotransferase,_class_I_and_II_
Solyc03g120900	1.51679	3.53304	1.21989	0.0034	0.0230279	yes	GO:0005515	Protein_transport_SEC13-like_protein_(AHRD_V1_**--_Q2PYY1_SOLTU);_contains_Interpro_domain(s)__IPR020472__G-protein_beta_WD-40_repeat,_region_
Solyc03g121090	24.4711	55.8718	1.19104	5.00E-05	0.000666568	yes	GO:0004340	Cold_induced_protein-like_(AHRD_V1_**--_Q94JH8_ORYSJ)
Solyc03g121190	0	1.53573	Inf	5.00E-05	0.000666568	yes	GO:0004091	Unknown_Protein_(AHRD_V1)
Solyc03g121610	1.03964	2.64026	1.3446	0.00025	0.00273474	yes	GO:0005515,GO:0016301	Receptor-like_kinase_(AHRD_V1_****_A7VM33_MARPO);_contains_Interpro_domain(s)__IPR002290__Serine/threonine_protein_kinase_
Solyc03g122250	0.391544	1.58248	2.01494	0.00055	0.00528233	yes	GO:0016021	Transmembrane_protein_(AHRD_V1_**--_C0NFK1_AJECG);_contains_Interpro_domain(s)__IPR009637__Transmembrane_receptor,_eukaryota_
Solyc03g123630	1.42456	5.17259	1.86037	5.00E-05	0.000666568	yes	GO:0005618,GO:0030599	Pectinesterase_(AHRD_V1_***-_Q564D7_SOLLC);_contains_Interpro_domain(s)__IPR000070__Pectinesterase,_catalytic_
Solyc04g005040	0.86726	3.90654	2.17136	0.00095	0.00825278	yes	GO:0004222	Matrix_metalloproteinase_(AHRD_V1_**--_B7TVN4_PINTA);_contains_Interpro_domain(s)__IPR001818__Peptidase_M10A_and_M12B,_matrixin_and_adamalysin_
Solyc04g005050	1.21518	4.71394	1.95576	0.00055	0.00528233	yes	GO:0004222	Matrix_metalloproteinase_(AHRD_V1_**--_B7TVN4_PINTA);_contains_Interpro_domain(s)__IPR001818__Peptidase_M10A_and_M12B,_matrixin_and_adamalysin_
Solyc04g005550	0.147574	1.68693	3.51488	5.00E-05	0.000666568	yes	GO:0006952,GO:0005515,GO:0006915	Cc-nbs-lrr,_resistance_protein
Solyc04g007000	1.74645	18.3661	3.39454	5.00E-05	0.000666568	yes	GO:0003677,GO:0016564	Ethylene-responsive_transcription_factor_4_(AHRD_V1_*-**_ERF78_ARATH);_contains_Interpro_domain(s)__IPR003340__Transcriptional_factor_B3_
Solyc04g007060	3.34076	10.8128	1.69449	5.00E-05	0.000666568	yes	GO:0006952,GO:0006915	Cc-nbs-lrr,_resistance_protein
Solyc04g007380	0	0.601117	Inf	5.00E-05	0.000666568	yes	GO:0004675	Receptor_serine/threonine_kinase-like_protein_(AHRD_V1_****_O49728_ARATH);_contains_Interpro_domain(s)__IPR002290__Serine/threonine_protein_kinase_
Solyc04g007470	15.4047	3.87229	-1.99211	5.00E-05	0.000666568	yes	GO:0005622	CONSTANS-like_zinc_finger_protein_(AHRD_V1_*---_D0EP07_SOYBN);_contains_Interpro_domain(s)__IPR000315__Zinc_finger,_B-box_
Solyc04g007780	6.1908	13.0027	1.07061	0.0016	0.012699	yes	GO:0009607	Major_latex-like_protein_(AHRD_V1_**--_Q9AXU0_PRUPE);_contains_Interpro_domain(s)__IPR000916__Bet_v_I_allergen_
Solyc04g007900	11.3971	27.8358	1.28828	5.00E-05	0.000666568	yes	GO:0005634,GO:0003677	Cell_number_regulator_2_(AHRD_V1_**--_B6TYV8_MAIZE);_contains_Interpro_domain(s)__IPR006461__Protein_of_unknown_function_Cys-rich_
Solyc04g008290	1.3164	4.41559	1.74601	1.00E-04	0.00124597	yes	GO:0008017	Microtubule-associated_protein_MAP65-1a_(AHRD_V1_****_C0JA45_ORYPU);_contains_Interpro_domain(s)__IPR007145__MAP65/ASE1_
Solyc04g009020	1.09303	3.33223	1.60815	5.00E-05	0.000666568	yes	GO:0005488,GO:0005622	Pre-mRNA-splicing_factor_clf1_(AHRD_V1_**--_B2VSG1_PYRTR);_contains_Interpro_domain(s)__IPR011990__Tetratricopeptide-like_helical_
Solyc04g009030	29.0039	64.6683	1.15681	5.00E-05	0.000666568	yes	GO:0004365	Glyceraldehyde-3-phosphate_dehydrogenase_(AHRD_V1_****_D7UNZ5_BRARC);_contains_Interpro_domain(s)__IPR000173__Glyceraldehyde_3-phosphate_dehydrogenase_
Solyc04g009170	5.34772	1.84002	-1.5392	2.00E-04	0.00226017	yes	GO:0008270	RING_finger_protein_44_(AHRD_V1_*-*-_RNF44_MOUSE);_contains_Interpro_domain(s)__IPR018957__Zinc_finger,_C3HC4_RING-type_
Solyc04g009180	1.66553	4.81597	1.53185	0.00055	0.00528233	yes	GO:0003700	TCP_family_transcription_factor_(AHRD_V1_*-**_A6MCZ2_9ORYZ);_contains_Interpro_domain(s)__IPR005333__Transcription_factor,_TCP_
Solyc04g009840	1.05142	6.31623	2.58672	0.0054	0.0330164	yes	GO:0005515	C-Myc-binding_protein_(AHRD_V1_***-_B4FK57_MAIZE)
Solyc04g009900	4.70324	10.8761	1.20943	0.00035	0.0036208	yes	GO:0006468	Calcium-dependent_protein_kinase_2_(AHRD_V1_***-_B4FZS4_MAIZE);_contains_Interpro_domain(s)__IPR002290__Serine/threonine_protein_kinase_
Solyc04g010200	1.95334	8.62858	2.14318	5.00E-05	0.000666568	yes	GO:0008559	ABC_transporter_G_family_member_6_(AHRD_V1_***-_AB6G_ARATH);_contains_Interpro_domain(s)__IPR013525__ABC-2_type_transporter_
Solyc04g011670	0.78012	8.35426	3.42074	5.00E-05	0.000666568	yes	GO:0003700	BZIP_transcription_factor_(AHRD_V1_****_A7Y1S1_BRAJU);_contains_Interpro_domain(s)__IPR011616__bZIP_transcription_factor,_bZIP-1_
Solyc04g014480	362.266	730.325	1.01149	5.00E-05	0.000666568	yes	GO:0051082,GO:0042802	class_I_heat_shock_protein_3_(AHRD_V1_***-_B6TQD6_MAIZE);_contains_Interpro_domain(s)__IPR002068__Heat_shock_protein_Hsp20_
Solyc04g015160	1.08246	2.84173	1.39246	5.00E-05	0.000666568	yes	GO:0008967,GO:0003869	C2_domain-containing_protein_(AHRD_V1_**--_D7KCE5_ARALY);_contains_Interpro_domain(s)__IPR018029__C2_membrane_targeting_protein_
Solyc04g015460	0.268053	1.50206	2.48636	0.00015	0.00176682	yes	GO:0005515	S-receptor_kinase_(AHRD_V1_***-_Q9FZP3_ARATH);_contains_Interpro_domain(s)__IPR002290__Serine/threonine_protein_kinase_
Solyc04g015530	0.600869	2.68248	2.15845	7.00E-04	0.00645255	yes	GO:0004650	Polygalacturonase_A_(AHRD_V1_****_Q9M6S2_ACTCH);_contains_Interpro_domain(s)__IPR000408__Regulator_of_chromosome_condensation,_RCC1__IPR000743__Glycoside_hydrolase,_family_28_
Solyc04g015620	0.818793	3.58923	2.1321	5.00E-05	0.000666568	yes	GO:0004675	Os01g0611000_protein_(Fragment)_(AHRD_V1_***-_Q0JLB5_ORYSJ);_contains_Interpro_domain(s)__IPR006946__Protein_of_unknown_function_DUF642_
Solyc04g015740	2.56607	6.79437	1.40478	5.00E-05	0.000666568	yes	GO:0048408,GO:0042803	DUF288_containing_protein_(AHRD_V1_*-*-_B3G3W8_ADIVA)
Solyc04g016470	0.6182	15.8027	4.67595	5.00E-05	0.000666568	yes	GO:0008810	Beta-1_3-glucanase_(AHRD_V1_***-_B2ZP01_VITRI);_contains_Interpro_domain(s)__IPR000490__Glycoside_hydrolase,_family_17_
Solyc04g040230	0.650506	0.218637	-1.57303	0.009	0.0488417	yes	GO:0005515	Dehydration-responsive_protein-like_(AHRD_V1_*---_Q653G1_ORYSJ);_contains_Interpro_domain(s)__IPR004159__Protein_of_unknown_function_DUF248,_methyltransferase_putative_
Solyc04g040190	4.43412	11.8351	1.41635	5.00E-05	0.000666568	yes	GO:0016117	Lycopene_beta-cyclase_1
Solyc04g040160	0.496443	2.44841	2.30214	5.00E-05	0.000666568	yes	GO:0051536,GO:0032441	Pheophorbide_a_oxygenase_(AHRD_V1_**-*_B6ST74_MAIZE);_contains_Interpro_domain(s)__IPR013626__Pheophorbide_a_oxygenase_
Solyc04g039980	0.426043	3.58591	3.07327	5.00E-05	0.000666568	yes	NA	NA
Solyc04g026030	30.7606	12.985	-1.24424	5.00E-05	0.000666568	yes	GO:0004766	Spermidine_synthase_(AHRD_V1_****_Q93X16_SOLTU);_contains_Interpro_domain(s)__IPR001045__Spermine_synthase_
Solyc04g025650	1.13468	6.88997	2.60221	5.00E-05	0.000666568	yes	GO:0008152,GO:0016491	Monooxygenase_FAD-binding_(AHRD_V1_**--_A1TC37_MYCVP);_contains_Interpro_domain(s)__IPR003042__Aromatic-ring_hydroxylase-like_
Solyc04g024830	3.54028	22.4362	2.66389	5.00E-05	0.000666568	yes	NA	NA
Solyc04g045300	3.81605	1.2793	-1.57672	0.0051	0.0316417	yes	GO:0005515	Unknown_Protein_(AHRD_V1)
Solyc04g048900	11.7057	38.6872	1.72464	5.00E-05	0.000666568	yes	GO:0005509	Calreticulin_2_calcium-binding_protein_(AHRD_V1_****_A8HMC0_CHLRE);_contains_Interpro_domain(s)__IPR009169__Calreticulin_
Solyc04g050140	1.87604	6.77494	1.85252	5.00E-05	0.000666568	yes	GO:0046872,GO:0055114	Genomic_DNA_chromosome_5_P1_clone_MRH10_(AHRD_V1_**--_Q9FND1_ARATH);_contains_Interpro_domain(s)__IPR009291__Protein_of_unknown_function_DUF946,_plant_
Solyc04g054500	6.00452	0.220945	-4.76429	0.003	0.0208973	yes	GO:0030001	Metal_ion_binding_protein_(AHRD_V1_**--_B6U811_MAIZE);_contains_Interpro_domain(s)__IPR006121__Heavy_metal_transport/detoxification_protein_
Solyc04g054740	14.4357	3.90734	-1.88538	5.00E-05	0.000666568	yes	GO:0042802	Inositol-3-phosphate_synthase_(AHRD_V1_***-_C4PW06_ARATH);_contains_Interpro_domain(s)__IPR002587__Myo-inositol-1-phosphate_synthase_
Solyc04g054980	32.5508	92.0529	1.49977	5.00E-05	0.000666568	yes	GO:0043621	Lipoxygenase_homology_domain-containing_protein_1_(AHRD_V1_*---_LOXH1_MOUSE);_contains_Interpro_domain(s)__IPR001024__Lipoxygenase,_LH2_
Solyc04g063320	1.0335	7.42592	2.84503	5.00E-05	0.000666568	yes	GO:0003735	Unknown_Protein_(AHRD_V1)
Solyc04g063350	3.00966	44.8482	3.89738	5.00E-05	0.000666568	yes	GO:0003863	3-methyl-2-oxobutanoate_dehydrogenase_(2-methylpropanoyl-transferring)_(AHRD_V1_****_A1U0F1_MARAV);_contains_Interpro_domain(s)__IPR001017__Dehydrogenase,_E1_component_
Solyc04g064870	9.82184	37.405	1.92917	5.00E-05	0.000666568	yes	GO:0017075	Pathogenesis-related_protein-like_protein_(AHRD_V1_***-_Q8L9B0_ARATH)
Solyc04g064880	0.209732	9.35043	5.47842	0.0016	0.012699	yes	GO:0017075	Pathogenesis-related_protein-like_protein_(AHRD_V1_***-_Q8L9B0_ARATH)
Solyc04g070980	1.95156	4.31908	1.1461	0.00025	0.00273474	yes	GO:0000250	Lanosterol_synthase_(AHRD_V1_****_Q1ERD3_LOTJA);_contains_Interpro_domain(s)__IPR018333__Squalene_cyclase_
Solyc04g071070	2.24383	20.1261	3.16503	5.00E-05	0.000666568	yes	GO:0009664	Unknown_Protein_(AHRD_V1);_contains_Interpro_domain(s)__IPR006706__Extensin-like_region_
Solyc04g071470	3.15191	6.45423	1.03402	0.00155	0.0123672	yes	GO:0003700,GO:0008081	Chromosome_15_contig_1_DNA_sequence_(AHRD_V1_***-_Q00V16_OSTTA);_contains_Interpro_domain(s)__IPR011046__WD40_repeat-like_
Solyc04g071580	51.3954	7.79543	-2.72094	5.00E-05	0.000666568	yes	GO:0006950	Unknown_Protein_(AHRD_V1);_contains_Interpro_domain(s)__IPR003496__ABA/WDS_induced_protein_
Solyc04g071620	2.82826	40.0548	3.82399	5.00E-05	0.000666568	yes	GO:0006950	ASR4_(Fragment)_(AHRD_V1_*-*-_Q2QJU1_SOLLC);_contains_Interpro_domain(s)__IPR003496__ABA/WDS_induced_protein_
Solyc04g071770	17.6287	35.6874	1.01749	5.00E-05	0.000666568	yes	GO:0003677,GO:0006355	Ethylene_responsive_transcription_factor_2a_(AHRD_V1_*-*-_C0J9I7_9ROSA);_contains_Interpro_domain(s)__IPR001471__Pathogenesis-related_transcriptional_factor_and_ERF,_DNA-binding_
Solyc04g071780	2.28142	6.44157	1.49748	5.00E-05	0.000666568	yes	GO:0019825	Cytochrome_P450
Solyc04g071790	0.123964	0.624468	2.33271	0.0089	0.0484443	yes	GO:0019825	Cytochrome_P450
Solyc04g071800	0.17012	4.37752	4.68549	5.00E-05	0.000666568	yes	GO:0019825	Cytochrome_P450
Solyc04g071890	2.3056	22.7293	3.30134	5.00E-05	0.000666568	yes	GO:0004601	Peroxidase_4_(AHRD_V1_****_B7UCP4_LITCN);_contains_Interpro_domain(s)__IPR002016__Haem_peroxidase,_plant/fungal/bacterial_
Solyc04g072020	10.6394	21.9194	1.04279	5.00E-05	0.000666568	yes	GO:0004103	Choline_kinase_(AHRD_V1_****_Q9AVR9_PEA);_contains_Interpro_domain(s)__IPR002573__Choline/ethanolamine_kinase_
Solyc04g072030	14.5522	1.79824	-3.01657	5.00E-05	0.000666568	yes	GO:0005525	Interferon-induced_GTP-binding_protein_Mx_(Fragment)_(AHRD_V1_*---_MX_PERFL);_contains_Interpro_domain(s)__IPR015577__Interferon-induced_Mx_protein_
Solyc04g073980	3.3946	1.15455	-1.55591	1.00E-04	0.00124597	yes	GO:0005488,GO:0003723	Pumilio_family_protein_(AHRD_V1_*-*-_D8U4V9_VOLCA);_contains_Interpro_domain(s)__IPR011989__Armadillo-like_helical_
Solyc04g074080	2.01504	12.4702	2.62961	5.00E-05	0.000666568	yes	GO:0005515	WW_domain_containing_protein_expressed_(AHRD_V1_*-*-_Q2QVE4_ORYSJ);_contains_Interpro_domain(s)__IPR001202__WW/Rsp5/WWP_
Solyc04g074130	1.48146	3.24053	1.12921	0.00525	0.0322737	yes	GO:0030233	Mitochondrial_carrier_protein_expressed_(AHRD_V1_***-_Q10QM8_ORYSJ);_contains_Interpro_domain(s)__IPR002067__Mitochondrial_carrier_protein_
Solyc04g074270	14.55	38.2502	1.39445	5.00E-05	0.000666568	yes	GO:0005515	Phosphatase_1_regulatory_subunit_7_(AHRD_V1_*---_C1C4C3_RANCA);_contains_Interpro_domain(s)__IPR001611__Leucine-rich_repeat_
Solyc04g074410	49.0648	11.7978	-2.05617	5.00E-05	0.000666568	yes	GO:0015020	Os06g0220000_protein_(Fragment)_(AHRD_V1_***-_Q0DDJ2_ORYSJ);_contains_Interpro_domain(s)__IPR006766__Phosphate-induced_protein_1_conserved_region_
Solyc04g074530	0.768335	2.27579	1.56656	0.00165	0.012982	yes	GO:0004024	Alcohol_dehydrogenase_1_(AHRD_V1_****_B6TD57_MAIZE);_contains_Interpro_domain(s)__IPR002085__Alcohol_dehydrogenase_superfamily,_zinc-containing_
Solyc04g074730	54.8937	125.203	1.18955	5.00E-05	0.000666568	yes	GO:0008479,GO:0005515	Unknown_Protein_(AHRD_V1)
Solyc04g074870	6.25679	15.0771	1.26887	5.00E-05	0.000666568	yes	GO:0005345	Purine_permease_family_protein_(AHRD_V1_**-*_D7MCV2_ARALY);_contains_Interpro_domain(s)__IPR004853__Protein_of_unknown_function_DUF250_
Solyc04g074950	0.404252	1.72907	2.09667	0.00035	0.0036208	yes	GO:0005484	Ovarian_cancer-associated_gene_2_protein_homolog_(AHRD_V1_**--_B5X7T4_SALSA);_contains_Interpro_domain(s)__IPR005645__Protein_of_unknown_function_DUF341_
Solyc04g076340	2.36174	9.48598	2.00595	5.00E-05	0.000666568	yes	GO:0005030	Unknown_Protein_(AHRD_V1)
Solyc04g076860	1.97907	5.89312	1.57421	5.00E-05	0.000666568	yes	GO:0004842	Inter-alpha-trypsin_inhibitor_heavy_chain_H2_(AHRD_V1_*---_ITIH2_HUMAN);_contains_Interpro_domain(s)__IPR002035__von_Willebrand_factor,_type_A_
Solyc04g077020	81.1516	238.873	1.55755	5.00E-05	0.000666568	yes	GO:0046982,GO:0005200	Tubulin_alpha-3_chain_(AHRD_V1_***-_B6SPX4_MAIZE);_contains_Interpro_domain(s)__IPR002452__Alpha_tubulin_
Solyc04g077340	2.60644	5.89893	1.17837	0.00015	0.00176682	yes	NA	NA
Solyc04g077620	12.9777	3.91754	-1.72802	0.00755	0.0429018	yes	GO:0005488,GO:0000151	Unknown_Protein_(AHRD_V1)
Solyc04g077640	21.5857	9.62978	-1.1645	5.00E-05	0.000666568	yes	GO:0016754	Serine_carboxypeptidase_1_(AHRD_V1_***-_B6TC80_MAIZE);_contains_Interpro_domain(s)__IPR001563__Peptidase_S10,_serine_carboxypeptidase_
Solyc04g077670	1.10096	2.46647	1.16369	0.0042	0.027156	yes	GO:0016754	Serine_carboxypeptidase_1_(AHRD_V1_***-_B6TC80_MAIZE);_contains_Interpro_domain(s)__IPR001563__Peptidase_S10,_serine_carboxypeptidase_
Solyc04g077810	11.8725	26.0967	1.13625	2.00E-04	0.00226017	yes	GO:0005515,GO:0005524	Unknown_Protein_(AHRD_V1)
Solyc04g077870	2.02423	4.62615	1.19244	5.00E-05	0.000666568	yes	GO:0005388	Calcium-transporting_ATPase_1_(AHRD_V1_****_Q7XBH9_CERRI);_contains_Interpro_domain(s)__IPR006408__ATPase,_P-type,_calcium-transporting,_PMCA-type_
Solyc04g078060	19.2562	73.8341	1.93897	5.00E-05	0.000666568	yes	GO:0005669	Small_hydrophobic_protein_(AHRD_V1_*-*-_Q9ZQY8_ARATH)
Solyc04g078090	12.3812	39.9929	1.69159	5.00E-05	0.000666568	yes	GO:0000062,GO:0005488	Acyl-CoA-binding_domain-containing_protein_6_(AHRD_V1_*-*-_B6SHQ7_MAIZE);_contains_Interpro_domain(s)__IPR000582__Acyl-CoA-binding_protein,_ACBP_
Solyc04g078110	2.67205	5.77093	1.11086	0.00035	0.0036208	yes	GO:0004252	Subtilisin-like_protease_(AHRD_V1_**--_A9XG40_TOBAC);_contains_Interpro_domain(s)__IPR015500__Peptidase_S8,_subtilisin-related_
Solyc04g078300	1.32258	0.277394	-2.25335	0.009	0.0488417	yes	GO:0003677	MADS-box_transcription_factor_1_(AHRD_V1_*-*-_D1MFS6_HEVBR);_contains_Interpro_domain(s)__IPR002100__Transcription_factor,_MADS-box_
Solyc04g078700	1.20325	2.96912	1.3031	6.00E-04	0.00568117	yes	GO:0006468	Receptor-like_protein_kinase_(AHRD_V1_***-_Q0WPA7_ARATH);_contains_Interpro_domain(s)__IPR002290__Serine/threonine_protein_kinase_
Solyc04g078750	93.2385	31.054	-1.58615	5.00E-05	0.000666568	yes	GO:0004252	Harpin-induced_protein_(AHRD_V1_***-_B6TDG9_MAIZE);_contains_Interpro_domain(s)__IPR010847__Harpin-induced_1_
Solyc04g078900	11.1741	1.75554	-2.67018	5.00E-05	0.000666568	yes	GO:0019825,GO:0010295	Cytochrome_P450
Solyc04g079350	9.37533	21.2469	1.18031	5.00E-05	0.000666568	yes	GO:0042802,GO:0004185	Pheromone_receptor-like_protein_(Fragment)_(AHRD_V1_*---_Q7XHJ1_QUERO);_contains_Interpro_domain(s)__IPR012442__Protein_of_unknown_function_DUF1645_
Solyc04g079660	0.0900351	20.7501	7.84842	0.00165	0.012982	yes	GO:0019825	Cytochrome_P450
Solyc04g079680	0.173921	1.71752	3.30383	2.00E-04	0.00226017	yes	GO:0019825	Cytochrome_P450
Solyc04g079760	5.27903	0.774855	-2.76828	5.00E-05	0.000666568	yes	GO:0016979	Os07g0656700_protein_(Fragment)_(AHRD_V1_*---_Q0D403_ORYSJ);_contains_Interpro_domain(s)__IPR005134__Uncharacterised_protein_family_UPF0114_
Solyc04g080010	7.44805	3.0462	-1.28985	0.00025	0.00273474	yes	GO:0080043	UDP-glucosyltransferase_(AHRD_V1_****_B8QI32_9MAGN);_contains_Interpro_domain(s)__IPR002213__UDP-glucuronosyl/UDP-glucosyltransferase_
Solyc04g080250	27.8864	74.7155	1.42185	5.00E-05	0.000666568	yes	GO:0042975,GO:0004170	Deoxyuridine_5&apos-triphosphate_nucleotidohydrolase_(AHRD_V1_***-_C1E7B9_9CHLO);_contains_Interpro_domain(s)__IPR008181__DeoxyUTP_pyrophosphatase_subfamily_1_
Solyc04g080430	18.5317	9.19456	-1.01115	5.00E-05	0.000666568	yes	GO:0008253,GO:0005515	5&apos-Nucleotidase_(AHRD_V1_****_C1FIJ4_9CHLO);_contains_Interpro_domain(s)__IPR016695__Purine_5'-nucleotidase_
Solyc04g080680	27.5968	12.8457	-1.10322	5.00E-05	0.000666568	yes	GO:0042623,GO:0005515	26S_protease_regulatory_subunit_8_homolog_(AHRD_V1_**--_PRS8_YEAST);_contains_Interpro_domain(s)__IPR003959__ATPase,_AAA-type,_core_
Solyc04g080960	341.029	835.625	1.29296	5.00E-05	0.000666568	yes	GO:0004197	Cysteine_proteinase_cathepsin_F_(AHRD_V1_**-*_D3TN89_GLOMM);_contains_Interpro_domain(s)__IPR013128__Peptidase_C1A,_papain_
Solyc04g081000	0.421544	2.50196	2.5693	0.00075	0.00681284	yes	GO:0003677	MADS_box_transcription_factor_(AHRD_V1_***-_Q8L5F5_DAUCA);_contains_Interpro_domain(s)__IPR002100__Transcription_factor,_MADS-box__IPR002487__Transcription_factor,_K-box_
Solyc04g081020	0.0659964	0.918479	3.79879	0.00385	0.025401	yes	GO:0005515,GO:0003700	Zinc_finger_protein_CONSTANS-LIKE_3_(AHRD_V1_*---_COL3_ARATH);_contains_Interpro_domain(s)__IPR000315__Zinc_finger,_B-box_
Solyc04g081250	1.21579	0	#NAME?	5.00E-05	0.000666568	yes	GO:0005515,GO:0010843	Auxin-induced_SAUR-like_protein_(AHRD_V1_*-*-_Q8S349_CAPAN);_contains_Interpro_domain(s)__IPR003676__Auxin_responsive_SAUR_protein_
Solyc04g081290	2.63838	5.30645	1.00809	0.0059	0.0356878	yes	GO:0016831,GO:0042803	Lysine_decarboxylase-like_protein_(AHRD_V1_**--_B6T4M5_MAIZE);_contains_Interpro_domain(s)__IPR005269__Conserved_hypothetical_protein_CHP00730_
Solyc04g081760	0.425465	2.50757	2.55918	5.00E-05	0.000666568	yes	GO:0008415,GO:0004091	GDSL_esterase/lipase_At3g43570_(AHRD_V1_***-_GDL56_ARATH);_contains_Interpro_domain(s)__IPR001087__Lipase,_GDSL_
Solyc04g081890	420.099	188.783	-1.154	5.00E-05	0.000666568	yes	GO:0004842	Ring_H2_finger_protein_(AHRD_V1_*-*-_D9ZHD8_HYPPE);_contains_Interpro_domain(s)__IPR018957__Zinc_finger,_C3HC4_RING-type_
Solyc04g082590	0.929308	2.77291	1.57717	0.00745	0.042507	yes	GO:0004842	Canopy_homolog_2_(AHRD_V1_***-_C1BWT2_ESOLU)
Solyc04g082960	30.0689	13.1946	-1.18833	8.00E-04	0.00718769	yes	GO:0016020	TMV_response-related_protein_(AHRD_V1_*---_B6UGH4_MAIZE)
Solyc04g005790	0.269329	0.901774	1.7434	0.0031	0.0214946	yes	GO:0042936	Peptide_transporter-like_protein_(AHRD_V1_**-*_Q9LSE8_ARATH);_contains_Interpro_domain(s)__IPR000109__TGF-beta_receptor,_type_I/II_extracellular_region_
Solyc04g007250	3.64483	10.0214	1.45916	0.00045	0.00449603	yes	GO:0004811,GO:0009824	Unknown_Protein_(AHRD_V1)
Solyc04g007650	2.01328	0.785955	-1.35703	5.00E-05	0.000666568	yes	GO:0044267,GO:0046488	Phosphatidylinositol-4-phosphate_5-kinase_family_protein_(AHRD_V1_***-_D7L328_ARALY);_contains_Interpro_domain(s)__IPR016034__Phosphatidylinositol-4-phosphate_5-kinase,_core,_subgroup_
Solyc04g007720	1.15305	2.97592	1.36788	7.00E-04	0.00645255	yes	GO:0005634	Unknown_Protein_(AHRD_V1);_contains_Interpro_domain(s)__IPR005818__Histone_H1/H5_
Solyc04g007730	10.1479	22.6252	1.15675	5.00E-05	0.000666568	yes	GO:0005634	Unknown_Protein_(AHRD_V1)
Solyc04g007800	4.53626	0	#NAME?	5.00E-05	0.000666568	yes	GO:0009607	C2_domain-containing_protein_(AHRD_V1_**--_D7KYE6_ARALY);_contains_Interpro_domain(s)__IPR018029__C2_membrane_targeting_protein_
Solyc04g007950	2.31726	0.866901	-1.41848	0.00795	0.0445318	yes	GO:0005515	Cysteine-rich_repeat_secretory_protein_12_(AHRD_V1_***-_CRR12_ARATH);_contains_Interpro_domain(s)__IPR002902__Protein_of_unknown_function_DUF26_
Solyc04g007960	1.44674	5.99397	2.0507	5.00E-05	0.000666568	yes	GO:0005509	Calcium_binding_protein_Caleosin_(AHRD_V1_**-*_A8N0P5_COPC7);_contains_Interpro_domain(s)__IPR007736__Caleosin_related_
Solyc04g008060	0.463526	2.25224	2.28064	0.0012	0.0100114	yes	GO:0015093	Vacuolar_iron_transporter_Ccc1_(AHRD_V1_**-*_C5GIS5_AJEDR);_contains_Interpro_domain(s)__IPR008217__Protein_of_unknown_function_DUF125,_transmembrane_
Solyc04g008260	1.2692	4.37697	1.78602	2.00E-04	0.00226017	yes	GO:0004722	Acid_phosphatase_(AHRD_V1_****_B9XQU4_9BACT);_contains_Interpro_domain(s)__IPR004843__Metallophosphoesterase_
Solyc04g008310	21.0982	47.9044	1.18304	5.00E-05	0.000666568	yes	GO:0080043	Glucosyltransferase_(AHRD_V1_****_Q2VA65_SOYBN);_contains_Interpro_domain(s)__IPR002213__UDP-glucuronosyl/UDP-glucosyltransferase_
Solyc04g008730	1.19595	4.77555	1.99751	5.00E-05	0.000666568	yes	GO:0004557,GO:0008456	Alpha-galactosidase_1_(AHRD_V1_****_Q5ZP79_PEA);_contains_Interpro_domain(s)__IPR013785__Aldolase-type_TIM_barrel_
Solyc04g009270	0.559431	2.48217	2.14957	2.00E-04	0.00226017	yes	NA	NA
Solyc04g009450	3.01355	1.4108	-1.09495	0.0045	0.0286456	yes	GO:0003677,GO:0006355	Ethylene-responsive_transcription_factor_4_(AHRD_V1_*-*-_B6THY5_MAIZE);_contains_Interpro_domain(s)__IPR001471__Pathogenesis-related_transcriptional_factor_and_ERF,_DNA-binding_
Solyc04g009530	1.03315	3.14468	1.60586	0.002	0.0150741	yes	GO:0004364	Glutathione_S-transferase_(AHRD_V1_****_B3TLW0_ELAGV);_contains_Interpro_domain(s)__IPR004045__Glutathione_S-transferase,_N-terminal_
Solyc04g009740	8.27223	19.3466	1.22573	5.00E-05	0.000666568	yes	GO:0005515	Exocyst_complex_protein_EXO70_(AHRD_V1_*---_EXO70_YARLI);_contains_Interpro_domain(s)__IPR004140__Exo70_exocyst_complex_subunit_
Solyc04g009850	1.43585	5.05261	1.81512	5.00E-05	0.000666568	yes	GO:0009815	1-aminocyclopropane-1-carboxylate_oxidase-like_protein_(AHRD_V1_**-*_Q9LTH8_ARATH);_contains_Interpro_domain(s)__IPR005123__Oxoglutarate_and_iron-dependent_oxygenase_
Solyc04g009860	1.36782	4.29874	1.65204	0.00015	0.00176682	yes	GO:0009815	1-aminocyclopropane-1-carboxylate_oxidase-like_protein_(AHRD_V1_**-*_Q9LTH8_ARATH);_contains_Interpro_domain(s)__IPR005123__Oxoglutarate_and_iron-dependent_oxygenase_
Solyc04g009890	0	0.698257	Inf	5.00E-05	0.000666568	yes	GO:0009815	Unknown_Protein_(AHRD_V1)
Solyc04g011650	16.8274	36.4906	1.11671	5.00E-05	0.000666568	yes	GO:0003691	Telomere_repeat-binding_protein_4_(AHRD_V1_****_TRP4_ARATH);_contains_Interpro_domain(s)__IPR014778__Myb,_DNA-binding_
Solyc04g014400	1.02661	3.30461	1.68659	5.00E-05	0.000666568	yes	GO:0005515	LRR_receptor-like_serine/threonine-protein_kinase,_RLP
Solyc04g015600	0.731878	2.1612	1.56216	1.00E-04	0.00124597	yes	GO:0004675	Receptor_like_kinase,_RLK
Solyc04g015850	6.54105	2.97917	-1.13461	0.00235	0.0171205	yes	GO:0051015	Unknown_Protein_(AHRD_V1)
Solyc04g017650	5.17064	11.9251	1.20558	5.00E-05	0.000666568	yes	GO:0008152,GO:0005622	Mediator_of_DNA_damage_checkpoint_protein_1_(AHRD_V1_*---_MDC1_RAT);_contains_Interpro_domain(s)__IPR001357__BRCT_
Solyc04g017750	5.1273	11.5805	1.17542	5.00E-05	0.000666568	yes	GO:0048306	Pathogen-induced_calmodulin-binding_protein_(Fragment)_(AHRD_V1_*---_Q8H6W8_PHAVU);_contains_Interpro_domain(s)__IPR012417__Calmodulin-binding,_plant_
Solyc04g018140	2.37391	5.45401	1.20005	0.00095	0.00825278	yes	GO:0005509	Unknown_Protein_(AHRD_V1)
Solyc04g025040	29.4957	13.7545	-1.1006	0.00025	0.00273474	yes	GO:0005634	Unknown_Protein_(AHRD_V1)
Solyc04g045600	0.231849	1.36789	2.5607	0.0021	0.0156583	yes	GO:0005515,GO:0004674	Serine/threonine_kinase_(AHRD_V1_****_Q32SF8_HORVD);_contains_Interpro_domain(s)__IPR002290__Serine/threonine_protein_kinase_
Solyc04g050040	4.33955	11.6707	1.42727	5.00E-05	0.000666568	yes	GO:0016020,GO:0005509	Mitochondrial_carrier_C12B10.09_(AHRD_V1_*-*-_B6U3K8_MAIZE);_contains_Interpro_domain(s)__IPR001993__Mitochondrial_substrate_carrier_
Solyc04g050050	0.387698	1.27649	1.71918	0.00215	0.0159392	yes	GO:0005516	Calmodulin-binding_protein_(AHRD_V1_**-*_C5HYF8_BRARP);_contains_Interpro_domain(s)__IPR000048__IQ_calmodulin-binding_region_
Solyc04g050490	0.165594	1.27248	2.94192	0.00055	0.00528233	yes	GO:0005515	Carboxyl-terminal_proteinase_(AHRD_V1_***-_B6SL47_MAIZE);_contains_Interpro_domain(s)__IPR004314__Protein_of_unknown_function_DUF239,_plant_
Solyc04g050930	5.51181	13.2237	1.26253	0.0038	0.0251261	yes	GO:0046422	Violaxanthin_de-epoxidase
Solyc04g050990	3.9753	1.2408	-1.6798	0.001	0.00861275	yes	GO:0030246	F-box_protein_PP2-B1_(AHRD_V1_***-_PP2B1_ARATH);_contains_Interpro_domain(s)__IPR001810__Cyclin-like_F-box_
Solyc04g051280	4.10036	22.1952	2.43643	5.00E-05	0.000666568	yes	GO:0006915	F16G16.9_protein_(Fragment)_(AHRD_V1_*-*-_Q9SS51_ARATH)
Solyc04g051490	19.3198	9.28239	-1.05751	5.00E-05	0.000666568	yes	GO:0006259	Essential_meiotic_endonuclease_1B_(AHRD_V1_*-*-_C5H8J1_ARATH);_contains_Interpro_domain(s)__IPR006166__DNA_repair_nuclease,_XPF-type/Helicase_
Solyc04g054260	4.87748	9.98314	1.03336	7.00E-04	0.00645255	yes	GO:0019825,GO:0046424	Cytochrome_P450
Solyc04g054690	2.82499	1.23594	-1.19264	0.00285	0.0200297	yes	GO:0005576,GO:0055114	Laccase_1a_(AHRD_V1_***-_B9IG56_POPTR);_contains_Interpro_domain(s)__IPR017760__L-ascorbate_oxidase,_plants_
Solyc04g055170	27.1334	2.50982	-3.43441	5.00E-05	0.000666568	yes	GO:0005544,GO:0019834	Annexin_2_(AHRD_V1_***-_A9X4R2_BRAJU);_contains_Interpro_domain(s)__IPR009118__Annexin,_type_plant_
Solyc04g064530	3.71648	12.2248	1.7178	5.00E-04	0.00489827	yes	GO:0015031,GO:0007264,GO:0005525,GO:0007165,GO:0005622	Unknown_Protein_(AHRD_V1)
Solyc04g064610	1.90223	6.95768	1.87091	1.00E-04	0.00124597	yes	GO:0016021	RAG1-activating_protein_1_homolog_(AHRD_V1_**--_R1AP1_DROPS);_contains_Interpro_domain(s)__IPR018179__RAG1-activating_protein_1_homologue_
Solyc04g064670	8.06565	16.2606	1.01152	0.00025	0.00273474	yes	GO:0019898	Thylakoid_lumenal_19_kDa_protein,_chloroplastic_(AHRD_V1_*-*-_TL19_ARATH);_contains_Interpro_domain(s)__IPR016123__Mog1/PsbP,_alpha/beta/alpha_sandwich_
Solyc04g064690	0.268443	2.44377	3.18642	0.00275	0.0194781	yes	GO:0004601,GO:0005515	Peroxidase_(AHRD_V1_****_Q5K4K5_GOSHI);_contains_Interpro_domain(s)__IPR002016__Haem_peroxidase,_plant/fungal/bacterial_
Solyc04g071120	5.88172	12.119	1.04296	5.00E-05	0.000666568	yes	GO:0004712	Serine/threonine/tyrosine_kinase_(AHRD_V1_*-**_Q9AWA6_ARAHY);_contains_Interpro_domain(s)__IPR015783__ATMRK_serine/threonine_protein_kinase-like_
Solyc04g071660	0.653506	0.318046	-1.03896	0.0043	0.0275956	yes	GO:0016759	Unknown_Protein_(AHRD_V1)
Solyc04g072000	0	0.68426	Inf	5.00E-05	0.000666568	yes	GO:0008843	Chitinase_(AHRD_V1_***-_D0QU15_LACSA);_contains_Interpro_domain(s)__IPR016283__Glycoside_hydrolase,_family_19_
Solyc04g072470	0	7.41332	Inf	5.00E-05	0.000666568	yes	GO:0030414	Defensin-like_protein_(AHRD_V1_***-_Q948T4_PYRPY);_contains_Interpro_domain(s)__IPR008176__Gamma_thionin_
Solyc04g072570	0.690371	1.47149	1.09184	0.00925	0.0498696	yes	GO:0042802,GO:0004675	Receptor_like_kinase,_RLK
Solyc04g072810	5.13324	13.5334	1.39858	5.00E-05	0.000666568	yes	GO:0008526	CRAL/TRIO_domain_containing_protein_expressed_(AHRD_V1_**--_Q75GU9_ORYSJ);_contains_Interpro_domain(s)__IPR001251__Cellular_retinaldehyde-binding/triple_function,_C-terminal_
Solyc04g073990	112.369	326.319	1.53804	5.00E-05	0.000666568	yes	GO:0005544	Annexin_(AHRD_V1_***-_Q42657_CAPAN);_contains_Interpro_domain(s)__IPR009118__Annexin,_type_plant_
Solyc04g074000	0.311234	1.88647	2.59962	5.00E-05	0.000666568	yes	GO:0005515,GO:0006468	Receptor_like_kinase,_RLK
Solyc04g074420	85.0755	38.7232	-1.13555	0.00335	0.0227659	yes	NA	NA
Solyc04g074440	35.1352	4.90198	-2.84148	0.00815	0.0453017	yes	GO:0015020	Os06g0220000_protein_(Fragment)_(AHRD_V1_***-_Q0DDJ2_ORYSJ);_contains_Interpro_domain(s)__IPR006766__Phosphate-induced_protein_1_conserved_region_
Solyc04g074840	5.60631	35.1888	2.64999	5.00E-05	0.000666568	yes	GO:0015299,GO:0015559	Multidrug_resistance_protein_mdtK_(AHRD_V1_***-_MDTK_ENTS8);_contains_Interpro_domain(s)__IPR002528__Multi_antimicrobial_extrusion_protein_MatE_
Solyc04g076010	91.8385	43.707	-1.07124	5.00E-05	0.000666568	yes	GO:0005515,GO:0004674	Zinc_ion_binding_protein_(AHRD_V1_*-*-_D7LRR6_ARALY)
Solyc04g076300	0.610503	2.54647	2.06043	5.00E-05	0.000666568	yes	GO:0005216	Transporter_small_conductance_mechanosensitive_ion_channel_(MscS)_family_(AHRD_V1_*-**_A7ZLG1_ECO24);_contains_Interpro_domain(s)__IPR006685__Mechanosensitive_ion_channel_MscS_
Solyc04g076450	9.6456	40.1569	2.0577	5.00E-05	0.000666568	yes	NA	NA
Solyc04g076630	0.62389	2.38589	1.93516	1.00E-04	0.00124597	yes	GO:0016829	Rhamnogalacturonate_lyase_(AHRD_V1_****_A3XLZ2_LEEBM);_contains_Interpro_domain(s)__IPR010325__Rhamnogalacturonate_lyase_
Solyc04g076780	0.564036	2.58032	2.19369	5.00E-05	0.000666568	yes	GO:0005427	Oligopeptide_transporter_4_(AHRD_V1_****_B6U8Q5_MAIZE);_contains_Interpro_domain(s)__IPR004648__Tetrapeptide_transporter,_OPT1/isp4_
Solyc04g077440	7.18539	14.6829	1.031	0.00085	0.00753595	yes	GO:0005515,GO:0008144	Squalene_monooxygenase_(AHRD_V1_***-_Q506K3_DATIN);_contains_Interpro_domain(s)__IPR013698__Squalene_epoxidase_
Solyc04g077860	7.41048	22.4333	1.598	5.00E-05	0.000666568	yes	GO:0016787	Hydrolase_alpha/beta_fold_family_protein_expressed_(AHRD_V1_****_Q10J20_ORYSJ);_contains_Interpro_domain(s)__IPR000073__Alpha/beta_hydrolase_fold-1_
Solyc04g078000	1.88846	0.900309	-1.06872	0.00685	0.0399139	yes	GO:0005737	Os02g0794300_protein_(Fragment)_(AHRD_V1_*-*-_Q0DWU9_ORYSJ);_contains_Interpro_domain(s)__IPR007573__Protein_of_unknown_function_DUF566_
Solyc04g078630	0.909675	2.32269	1.35237	0.00465	0.0294143	yes	GO:0019789	SPRY_domain-containing_protein_(AHRD_V1_*-*-_B6JYC6_SCHJY)
Solyc04g078840	10.3745	23.2824	1.16619	5.00E-05	0.000666568	yes	GO:0003700,GO:0010843	BZIP_transcription_factor_(AHRD_V1_**-*_Q0PN11_9FABA);_contains_Interpro_domain(s)__IPR011616__bZIP_transcription_factor,_bZIP-1_
Solyc04g079110	1.49666	3.75036	1.32529	0.0062	0.0369835	yes	GO:0008290,GO:0005509	Unknown_Protein_(AHRD_V1)
Solyc04g079480	1.49562	0.214861	-2.79926	0.00055	0.00528233	yes	GO:0043027,GO:0004867	Serpin_(Serine_protease_inhibitor)_(AHRD_V1_**-*_Q53P13_ORYSJ);_contains_Interpro_domain(s)__IPR015554__Protease_inhibitor_I4,_serpin,_plant_
Solyc04g079900	14.0708	6.61514	-1.08886	5.00E-05	0.000666568	yes	GO:0016020	GP63_leishmanolysin_(Metallo-peptidase_clan_ma(M)_family_m8)_(AHRD_V1_*---_A4H637_LEIBR);_contains_Interpro_domain(s)__IPR001577__Peptidase_M8,_leishmanolysin_
Solyc04g080090	0.263861	1.14806	2.12134	0.0041	0.026729	yes	GO:0004721,GO:0003824	Phosphatase_PTC7_homolog_(AHRD_V1_*-*-_C1BT38_9MAXI);_contains_Interpro_domain(s)__IPR010822__Sporulation_stage_II,_protein_E_C-terminal_
Solyc04g080460	8.0937	21.3206	1.39738	5.00E-05	0.000666568	yes	GO:0016020,GO:0016021	Glucose_transporter_8_(AHRD_V1_***-_Q2KKJ3_SOLIN);_contains_Interpro_domain(s)__IPR003663__Sugar/inositol_transporter_
Solyc04g080940	1.15869	0.237808	-2.28463	0.00375	0.0248864	yes	GO:0016020	Nodulin-like_protein_(AHRD_V1_***-_Q94AP3_ARATH);_contains_Interpro_domain(s)__IPR000620__Protein_of_unknown_function_DUF6,_transmembrane_
Solyc04g081420	42.0913	13.4027	-1.651	5.00E-05	0.000666568	yes	GO:0030276	Unknown_Protein_(AHRD_V1)
Solyc04g081490	9.70333	45.2872	2.22255	5.00E-05	0.000666568	yes	GO:0005200	Tubulin_beta-1_chain_(AHRD_V1_***-_D7KT68_ARALY);_contains_Interpro_domain(s)__IPR002453__Beta_tubulin_
Solyc04g081930	65.6516	29.6573	-1.14644	5.00E-05	0.000666568	yes	GO:0004656	Prolyl_4-hydroxylase_alpha-2_subunit_(AHRD_V1_***-_B6TYA6_MAIZE);_contains_Interpro_domain(s)__IPR006620__Prolyl_4-hydroxylase,_alpha_subunit_
Solyc04g082140	6.63227	3.09319	-1.10041	0.00015	0.00176682	yes	GO:0055114	Laccase-22_(AHRD_V1_**--_LAC22_ORYSJ);_contains_Interpro_domain(s)__IPR001117__Multicopper_oxidase,_type_1_
Solyc04g082200	732.669	1640.11	1.16256	5.00E-05	0.000666568	yes	GO:0009415	Dehydrin_(AHRD_V1_*-*-_Q1A4H3_COFCA);_contains_Interpro_domain(s)__IPR000167__Dehydrin_
Solyc04g082500	2.23467	5.80817	1.37803	3.00E-04	0.00319482	yes	GO:0005515,GO:0004674	ATP_binding_/_serine-threonine_kinase_(AHRD_V1_****_C5DB71_VITVI);_contains_Interpro_domain(s)__IPR002290__Serine/threonine_protein_kinase_
Solyc04g082630	2.17581	15.1651	2.80113	5.00E-05	0.000666568	yes	GO:0004365	Glyceraldehyde-3-phosphate_dehydrogenase_B_(AHRD_V1_****_B4F8L7_MAIZE);_contains_Interpro_domain(s)__IPR000173__Glyceraldehyde_3-phosphate_dehydrogenase_
Solyc04g082880	111.997	35.0535	-1.67582	5.00E-05	0.000666568	yes	GO:0005515	Diphosphate--fructose-6-phosphate_1-phosphotransferase_(AHRD_V1_***-_C8PT93_9SPIO);_contains_Interpro_domain(s)__IPR011183__Pyrophosphate-dependent_phosphofructokinase_PfpB_
Solyc05g005070	0.182568	1.26964	2.79791	3.00E-04	0.00319482	yes	GO:0004672,GO:0005515	RLK,_Receptor_like_protein,_putative_resistance_protein_with_an_antifungal_domain
Solyc05g005170	5.56593	33.1068	2.57243	5.00E-05	0.000666568	yes	GO:0005975	Polygalacturonase_2_(AHRD_V1_***-_A8D0T9_ONCHC);_contains_Interpro_domain(s)__IPR012334__Pectin_lyase_fold_
Solyc05g005180	2.5387	5.49996	1.11533	0.0024	0.0174217	yes	GO:0008152,GO:0009234	Naphthoate_synthase_(AHRD_V1_***-_A8I2W2_CHLRE);_contains_Interpro_domain(s)__IPR010198__Naphthoate_synthase_
Solyc05g005330	0.647783	1.4318	1.14425	0.0031	0.0214946	yes	GO:0006952,GO:0006915	Cc-nbs-lrr,_resistance_protein_with_an_R1_specific_domain
Solyc05g005460	41.1515	14.1393	-1.54124	5.00E-05	0.000666568	yes	GO:0004791	Nucleoredoxin_2_(AHRD_V1_*---_A8I9J4_CHLRE);_contains_Interpro_domain(s)__IPR000866__Alkyl_hydroperoxide_reductase/_Thiol_specific_antioxidant/_Mal_allergen_
Solyc05g005680	7.01432	0.284428	-4.62417	5.00E-05	0.000666568	yes	GO:0016798,GO:0016762	Xyloglucan_endotransglucosylase/hydrolase_2_(AHRD_V1_****_D5HP44_9ROSA);_contains_Interpro_domain(s)__IPR016455__Xyloglucan_endotransglucosylase/hydrolase_
Solyc05g005740	0.669143	1.83993	1.45926	8.00E-04	0.00718769	yes	GO:0009674	Potassium_transporter_(AHRD_V1_****_D2JYH2_GOSHI);_contains_Interpro_domain(s)__IPR018519__Potassium_uptake_protein,_kup__IPR003855__K+_potassium_transporter_
Solyc05g005750	15.1948	37.6789	1.31018	5.00E-05	0.000666568	yes	GO:0003825,GO:0004805	Alpha_alpha-trehalose-phosphate_synthase_(UDP-forming)_(AHRD_V1_****_A3CXN9_METMJ);_contains_Interpro_domain(s)__IPR001830__Glycosyl_transferase,_family_20_
Solyc05g005860	3.4886	8.18487	1.23031	0.00015	0.00176682	yes	GO:0016020	Nodulin-like_protein_(AHRD_V1_***-_Q9FL09_ARATH);_contains_Interpro_domain(s)__IPR000620__Protein_of_unknown_function_DUF6,_transmembrane_
Solyc05g006740	0.703894	2.67949	1.92853	0.00415	0.0269192	yes	GO:0004364	Glutathione_S-transferase_(AHRD_V1_****_A3FF38_9CARY);_contains_Interpro_domain(s)__IPR004046__Glutathione_S-transferase,_C-terminal_
Solyc05g007150	3.39499	6.89509	1.02216	0.0024	0.0174217	yes	GO:0005459	UDP-galactose_transporter_3_(AHRD_V1_****_D7KBJ4_ARALY);_contains_Interpro_domain(s)__IPR013657__UAA_transporter_
Solyc05g007470	1.41788	7.92866	2.48334	5.00E-05	0.000666568	yes	GO:0016887	AAA-ATPase_(AHRD_V1_**-*_C3TX92_BRASY);_contains_Interpro_domain(s)__IPR003959__ATPase,_AAA-type,_core_
Solyc05g007770	24.4615	59.1268	1.2733	5.00E-05	0.000666568	yes	GO:0003700	NAC_domain_transcription_factor_(AHRD_V1_****_Q5DM36_WHEAT);_contains_Interpro_domain(s)__IPR003441__No_apical_meristem_(NAM)_protein_
Solyc05g007800	54.795	21.5859	-1.34395	5.00E-05	0.000666568	yes	GO:0019898	Negatively_light-regulated_protein_(AHRD_V1_*-*-_Q9ZTG1_VERFO);_contains_Interpro_domain(s)__IPR012482__Lg106-like_
Solyc05g008070	0.107457	0.615876	2.51888	0.00145	0.0117139	yes	NA	NA
Solyc05g008090	1.23157	3.9022	1.6638	5.00E-05	0.000666568	yes	GO:0015250	Os02g0200800_protein_(Fragment)_(AHRD_V1_*-*-_Q0E303_ORYSJ);_contains_Interpro_domain(s)__IPR009675__Targeting_for_Xklp2_
Solyc05g008220	0.625213	4.65049	2.89496	5.00E-05	0.000666568	yes	GO:0044267,GO:0008270,GO:0046488	Unknown_Protein_(AHRD_V1)
Solyc05g008380	103.729	49.36	-1.0714	5.00E-05	0.000666568	yes	GO:0004751	Unknown_Protein_(AHRD_V1)
Solyc05g008400	7.1531	15.7042	1.13451	0.00015	0.00176682	yes	GO:0016564	Repressor_of_RNA_polymerase_III_transcription_MAF1_(AHRD_V1_****_B6TPC2_MAIZE);_contains_Interpro_domain(s)__IPR017152__RNA_polymerase_III_transcriptional_repressor,_MAF1_
Solyc05g008480	1.9821	0.305482	-2.69787	0.003	0.0208973	yes	GO:0042393	Histone_chaperone_asf1_(AHRD_V1_****_B0XH11_CULQU);_contains_Interpro_domain(s)__IPR006818__Histone_chaperone,__ASF1-like_
Solyc05g008640	7.44716	15.5728	1.06426	0.0054	0.0330164	yes	GO:0005515,GO:0004842	RING_finger_protein_(AHRD_V1_*-*-_Q22V07_TETTH);_contains_Interpro_domain(s)__IPR018957__Zinc_finger,_C3HC4_RING-type_
Solyc05g008820	3.43499	9.69996	1.49767	5.00E-05	0.000666568	yes	GO:0008195	Lipid_phosphate_phosphatase_3_(AHRD_V1_****_B6SSC1_MAIZE);_contains_Interpro_domain(s)__IPR000326__Phosphatidic_acid_phosphatase_type_2/haloperoxidase_
Solyc05g008940	0.67747	3.22191	2.24969	5.00E-05	0.000666568	yes	GO:0006468	Receptor-like_kinase_(AHRD_V1_*-*-_A7VM25_MARPO);_contains_Interpro_domain(s)__IPR002290__Serine/threonine_protein_kinase_
Solyc05g008960	2.9591	11.2683	1.92904	5.00E-05	0.000666568	yes	NA	NA
Solyc05g009070	10.9659	24.5062	1.16013	5.00E-05	0.000666568	yes	GO:0004722	Integrin-linked_kinase-associated_serine/threonine_phosphatase_2C_(AHRD_V1_****_ILKAP_BOVIN);_contains_Interpro_domain(s)__IPR015655__Protein_phosphatase_2C_
Solyc05g009240	1.73604	4.5751	1.39801	1.00E-04	0.00124597	yes	GO:0003700	Os05g0264200_protein_(Fragment)_(AHRD_V1_*-*-_Q0DJL6_ORYSJ);_contains_Interpro_domain(s)__IPR006927__Protein_of_unknown_function_DUF639_
Solyc05g009310	0	0.871982	Inf	5.00E-05	0.000666568	yes	GO:0003700	Zinc_finger_protein_CONSTANS-LIKE_16_(AHRD_V1_**--_B6TEI1_MAIZE);_contains_Interpro_domain(s)__IPR010402__CCT_domain_
Solyc05g009480	0.410461	2.23199	2.44301	0.0052	0.0320752	yes	GO:0004558	Unknown_Protein_(AHRD_V1)
Solyc05g009550	41.004	20.446	-1.00395	5.00E-05	0.000666568	yes	GO:0006468	IST1_homolog_(AHRD_V1_*---_IST1_HUMAN);_contains_Interpro_domain(s)__IPR005061__Protein_of_unknown_function_DUF292,_eukaryotic_
Solyc05g009650	4.10127	27.2729	2.73332	1.00E-04	0.00124597	yes	GO:0003700	Unknown_Protein_(AHRD_V1)
Solyc05g009720	0.903214	11.8037	3.70803	5.00E-05	0.000666568	yes	GO:0003700	Myb_family_transcription_factor-like_(AHRD_V1_**-*_Q6Z869_ORYSJ);_contains_Interpro_domain(s)__IPR006447__Myb-like_DNA-binding_region,_SHAQKYF_class_
Solyc05g010120	4.62792	12.7688	1.46418	5.00E-05	0.000666568	yes	GO:0004012	Phospholipid-transporting_ATPase_(AHRD_V1_****_C1HB29_PARBA);_contains_Interpro_domain(s)__IPR006539__ATPase,_P-type,_phospholipid-translocating,_flippase_
Solyc05g010340	0.539431	1.80626	1.7435	3.00E-04	0.00319482	yes	GO:0016301	Uridine_kinase_(AHRD_V1_*-**_C3SA58_BRADI);_contains_Interpro_domain(s)__IPR000764__Uridine_kinase_
Solyc05g012600	6.3319	12.8099	1.01654	0.00195	0.014771	yes	GO:0008134	Unknown_Protein_(AHRD_V1)
Solyc05g012660	0.402387	1.43641	1.83581	0.004	0.0261902	yes	GO:0016757,GO:0006508	Glycosyltransferase_(AHRD_V1_***-_Q5QPZ5_WHEAT);_contains_Interpro_domain(s)__IPR007657__Glycosyltransferase_AER61,_uncharacterised_
Solyc05g012680	2.49122	0.808454	-1.62361	0.00915	0.0494778	yes	GO:0047209	Os03g0210500_protein_(Fragment)_(AHRD_V1_*-*-_Q0DU33_ORYSJ);_contains_Interpro_domain(s)__IPR007493__Protein_of_unknown_function_DUF538_
Solyc05g013240	18.0483	46.4935	1.36516	5.00E-05	0.000666568	yes	GO:0009922	Unknown_Protein_(AHRD_V1)
Solyc05g013280	0.50498	1.62723	1.68812	1.00E-04	0.00124597	yes	GO:0006952,GO:0006915	Cc-nbs-lrr,_resistance_protein_with_an_R1_specific_domain
Solyc05g013380	11.9256	24.8371	1.05843	5.00E-05	0.000666568	yes	GO:0004021	Alanine_aminotransferase_2_(AHRD_V1_****_A8IKE5_SOYBN);_contains_Interpro_domain(s)__IPR004839__Aminotransferase,_class_I_and_II_
Solyc05g013630	30.2396	62.873	1.056	0.00115	0.00965211	yes	GO:0006508	Unknown_protein_(Fragment)_(AHRD_V1_***-_Q43520_SOLLC)
Solyc05g013640	189.879	74.448	-1.35078	5.00E-05	0.000666568	yes	GO:0006508	Unknown_Protein_(AHRD_V1)
Solyc05g014360	28.6323	3.85036	-2.89458	5.00E-05	0.000666568	yes	GO:0008266,GO:0019901	Unknown_Protein_(AHRD_V1)
Solyc05g014380	34.215	10.5148	-1.7022	5.00E-05	0.000666568	yes	NA	NA
Solyc05g014510	0.383865	2.3927	2.63997	5.00E-05	0.000666568	yes	GO:0008381	Ankyrin_repeat_domain-containing_protein_44_(AHRD_V1_*---_A8N4H2_COPC7);_contains_Interpro_domain(s)__IPR002110__Ankyrin_
Solyc05g014540	2.08305	0.663435	-1.65067	0.00015	0.00176682	yes	GO:0046982	DNA_polymerase_alpha_subunit_B_family_(AHRD_V1_***-_D7KVM0_ARALY);_contains_Interpro_domain(s)__IPR016722__DNA_polymerase_alpha,_subunit_B_
Solyc05g014650	36.5966	17.7783	-1.04159	5.00E-05	0.000666568	yes	GO:0003700	Iojap-like_protein_(AHRD_V1_*-*-_B5ZUF1_RHILW);_contains_Interpro_domain(s)__IPR004394__Iojap-related_protein_
Solyc05g015060	36.8287	9.8986	-1.89553	5.00E-05	0.000666568	yes	GO:0016887	26S_protease_regulatory_subunit_6B_homolog_(AHRD_V1_*---_PRS6B_YEAST);_contains_Interpro_domain(s)__IPR003959__ATPase,_AAA-type,_core_
Solyc05g015150	1.28304	3.86334	1.59028	5.00E-05	0.000666568	yes	GO:0004675	Receptor_like_kinase,_RLK
Solyc05g015350	20.6075	3.82101	-2.43114	5.00E-05	0.000666568	yes	GO:0019825	Cytochrome_P450
Solyc05g015840	0.362223	1.92031	2.40639	2.00E-04	0.00226017	yes	GO:0005634	Squamosa_promoter-binding_protein_(AHRD_V1_***-_B8Y9B2_PONTR);_contains_Interpro_domain(s)__IPR004333__Transcription_factor,_SBP-box_
Solyc05g018060	1.10886	12.1768	3.45697	1.00E-04	0.00124597	yes	GO:0008270	Unknown_Protein_(AHRD_V1)
Solyc05g018130	55.5824	21.6087	-1.36302	5.00E-05	0.000666568	yes	GO:0045544	Oxidoreductase_2OG-Fe(II)_oxygenase_family_(AHRD_V1_**--_Q4KIS1_PSEF5);_contains_Interpro_domain(s)__IPR005123__Oxoglutarate_and_iron-dependent_oxygenase_
Solyc05g018500	4.33993	11.0202	1.34441	5.00E-05	0.000666568	yes	GO:0008270	CONSTANS_interacting_protein_6_(Fragment)_(AHRD_V1_**--_Q2VY13_SOLLC);_contains_Interpro_domain(s)__IPR004082__Protein_of_unknown_function_DUF1423,_plant_
Solyc05g018510	0.611159	1.57103	1.36209	3.00E-04	0.00319482	yes	GO:0042626	ABC_transporter_G_family_member_32_(AHRD_V1_***-_AB32G_ARATH);_contains_Interpro_domain(s)__IPR013525__ABC-2_type_transporter_
Solyc05g041430	0.746854	2.86143	1.93784	0.0037	0.0246087	yes	GO:0019903	Unknown_Protein_(AHRD_V1)
Solyc05g043330	0.440505	2.43665	2.46767	3.00E-04	0.00319482	yes	GO:0004091	GDSL_esterase/lipase_At2g04570_(AHRD_V1_***-_GDL34_ARATH);_contains_Interpro_domain(s)__IPR001087__Lipase,_GDSL_
Solyc05g045650	0.120482	0.733342	2.60566	0.001	0.00861275	yes	GO:0005217,GO:0005515	Glutamate-gated_kainate-type_ion_channel_receptor_subunit_GluR5_(AHRD_V1_****_B9IAE8_POPTR);_contains_Interpro_domain(s)__IPR017103__Ionotropic_glutamate-like_receptor,_plant_
Solyc05g049990	1.46111	5.63595	1.94759	9.00E-04	0.00789419	yes	GO:0005975	Heavy_metal-associated_domain_containing_protein_expressed_(AHRD_V1_*-*-_Q8LN41_ORYSJ)
Solyc05g050110	0.391762	1.88509	2.26659	0.0018	0.0138551	yes	GO:0042284	cDNA_clone_J013073A18_full_insert_sequence_(AHRD_V1_*-*-_B7EPF9_ORYSJ);_contains_Interpro_domain(s)__IPR018790__Protein_of_unknown_function_DUF2358_
Solyc05g050380	0.867243	6.21209	2.84057	5.00E-05	0.000666568	yes	GO:0030551	Cyclic_nucleotide-gated_ion_channel_1_(AHRD_V1_****_B6U0R1_MAIZE);_contains_Interpro_domain(s)__IPR000595__Cyclic_nucleotide-binding_
Solyc05g050820	1.09602	3.81809	1.80058	0.0013	0.0107124	yes	GO:0006457	DNAJ_chaperone_(AHRD_V1_***-_B0W7V8_CULQU);_contains_Interpro_domain(s)__IPR003095__Heat_shock_protein_DnaJ_
Solyc05g050840	9.45055	3.22006	-1.55331	5.00E-05	0.000666568	yes	GO:0005125,GO:0005138	Unknown_Protein_(AHRD_V1)
Solyc05g050950	3.9723	1.25414	-1.66327	0.0019	0.0144649	yes	NA	NA
Solyc05g051240	63.0288	16.971	-1.89294	5.00E-05	0.000666568	yes	GO:0008233	Aspartic_proteinase_nepenthesin_I_(AHRD_V1_***-_A9ZMF9_NEPAL);_contains_Interpro_domain(s)__IPR001461__Peptidase_A1_
Solyc05g051270	3.02187	0.226691	-3.73664	0.00175	0.0135799	yes	GO:0005515	Cysteine-rich_repeat_secretory_protein_60_(AHRD_V1_***-_CRR60_ARATH);_contains_Interpro_domain(s)__IPR002902__Protein_of_unknown_function_DUF26_
Solyc05g051800	5.28965	11.7608	1.15274	0.00015	0.00176682	yes	GO:0005515	Zinc_finger_C3HC4_type_family_protein_(AHRD_V1_***-_B6TBG5_MAIZE);_contains_Interpro_domain(s)__IPR011016__Zinc_finger,_RING-CH-type_
Solyc05g051850	15.6917	42.2581	1.42923	5.00E-05	0.000666568	yes	GO:0042802	Inositol-3-phosphate_synthase_(AHRD_V1_***-_C4PW06_ARATH);_contains_Interpro_domain(s)__IPR002587__Myo-inositol-1-phosphate_synthase_
Solyc05g052240	23.2126	54.5892	1.23371	5.00E-05	0.000666568	yes	GO:0042398,GO:0009813	Chalcone--flavonone_isomerase_(AHRD_V1_***-_B4G1R6_MAIZE);_contains_Interpro_domain(s)__IPR003466__Chalcone_isomerase,_subgroup_
Solyc05g052610	9.96676	25.6996	1.36655	5.00E-05	0.000666568	yes	GO:0003700	MYB_transcription_factor_(AHRD_V1_**-*_Q9FIL9_ARATH);_contains_Interpro_domain(s)__IPR006447__Myb-like_DNA-binding_region,_SHAQKYF_class_
Solyc05g052860	3.60643	7.43647	1.04405	0.00095	0.00825278	yes	GO:0003700	Os12g0581300_protein_(Fragment)_(AHRD_V1_*-*-_Q0IMB2_ORYSJ);_contains_Interpro_domain(s)__IPR006873__Protein_of_unknown_function_DUF620_
Solyc05g053080	44.2203	235.987	2.41592	5.00E-05	0.000666568	yes	GO:0004867	Unknown_Protein_(AHRD_V1)
Solyc05g053100	1.57946	8.1259	2.36309	5.00E-05	0.000666568	yes	GO:0003916	Dihydrolipoyl_dehydrogenase_(AHRD_V1_***-_B9RZN2_RICCO);_contains_Interpro_domain(s)__IPR006258__Dihydrolipoamide_dehydrogenase_
Solyc05g053180	0	0.642511	Inf	0.0068	0.0396864	yes	GO:0008415,GO:0008152,GO:0009058	Unknown_Protein_(AHRD_V1)
Solyc05g053620	72.9137	19.4204	-1.90862	5.00E-05	0.000666568	yes	GO:0030246	F-box_protein_PP2-B1_(AHRD_V1_**--_PP2B1_ARATH)
Solyc05g053860	0.531684	3.96632	2.89916	5.00E-05	0.000666568	yes	GO:0005351,GO:0015226	Solute_carrier_family_22_member_5_(Predicted)_(AHRD_V1_***-_B3RF59_SORAR);_contains_Interpro_domain(s)__IPR016196__Major_facilitator_superfamily,_general_substrate_transporter_
Solyc05g055330	0.19385	2.1805	3.49164	5.00E-05	0.000666568	yes	GO:0042626	ATP-binding_cassette_transporter_(AHRD_V1_***-_D8RL77_SELML);_contains_Interpro_domain(s)__IPR013525__ABC-2_type_transporter_
Solyc05g056480	9.54236	25.8851	1.4397	5.00E-05	0.000666568	yes	GO:0003826	Pyruvate_dehydrogenase_E1_component_alpha_subunit_(AHRD_V1_****_D6YUM5_WADCW);_contains_Interpro_domain(s)__IPR001017__Dehydrogenase,_E1_component_
Solyc05g005150	6.41918	2.84808	-1.1724	0.00305	0.0212048	yes	GO:0005515	F-box/Kelch_repeat-containing_F-box_family_protein_(AHRD_V1_***-_C4PVT9_ARATH);_contains_Interpro_domain(s)__IPR015915__Kelch-type_beta_propeller_
Solyc05g005280	0.598039	9.31378	3.96105	5.00E-05	0.000666568	yes	GO:0003950	Poly_polymerase_catalytic_domain_containing_protein_expressed_(AHRD_V1_**--_Q84T80_ORYSJ);_contains_Interpro_domain(s)__IPR012317__Poly(ADP-ribose)_polymerase,_catalytic_region_
Solyc05g005290	55.9449	13.1177	-2.0925	5.00E-05	0.000666568	yes	GO:0003950	Poly_polymerase_catalytic_domain_containing_protein_expressed_(AHRD_V1_**--_Q84T80_ORYSJ);_contains_Interpro_domain(s)__IPR012317__Poly(ADP-ribose)_polymerase,_catalytic_region_
Solyc05g005320	12.1731	2.44944	-2.31318	5.00E-04	0.00489827	yes	GO:0019784	Unknown_Protein_(AHRD_V1)
Solyc05g005700	12.5525	47.5367	1.92107	5.00E-05	0.000666568	yes	GO:0004029	Aldehyde_dehydrogenase_1_(AHRD_V1_****_Q84V96_LOTCO);_contains_Interpro_domain(s)__IPR015590__Aldehyde_dehydrogenase_
Solyc05g006050	0.312147	1.02505	1.7154	0.00835	0.046116	yes	GO:0005515,GO:0016538	Cyclin_D1_(AHRD_V1_****_Q8GVE0_HELTU);_contains_Interpro_domain(s)__IPR015451__Cyclin_D_
Solyc05g006830	2.69135	0.562919	-2.25733	0.0021	0.0156583	yes	GO:0032403	Thioredoxin_H_(AHRD_V1_***-_Q4U0W0_NICAL);_contains_Interpro_domain(s)__IPR015467__Thioredoxin,_core_
Solyc05g006850	58.0161	13.1851	-2.13754	5.00E-05	0.000666568	yes	GO:0045454	Thioredoxin_H_(AHRD_V1_***-_Q4U0W0_NICAL);_contains_Interpro_domain(s)__IPR015467__Thioredoxin,_core_
Solyc05g006870	23.0775	4.30963	-2.42085	5.00E-05	0.000666568	yes	GO:0032403	Thioredoxin_H_(AHRD_V1_***-_Q4U0W0_NICAL);_contains_Interpro_domain(s)__IPR015467__Thioredoxin,_core_
Solyc05g006980	3.83359	9.10563	1.24806	1.00E-04	0.00124597	yes	GO:0043565	Homeobox-leucine_zipper-like_protein_(AHRD_V1_*-*-_Q3HRT1_PICGL);_contains_Interpro_domain(s)__IPR001356__Homeobox_
Solyc05g007010	1.08819	0.168032	-2.69512	0.0043	0.0275956	yes	GO:0042936	Glyoxal_oxidase_(AHRD_V1_***-_B6TJK4_MAIZE);_contains_Interpro_domain(s)__IPR009880__Glyoxal_oxidase,_N-terminal_
Solyc05g007160	11.7763	4.61159	-1.35255	5.00E-05	0.000666568	yes	GO:0003700	Transcription_factor_C-MYB_(AHRD_V1_*-**_Q766Z9_ORYLA);_contains_Interpro_domain(s)__IPR015495__Myb_transcription_factor_
Solyc05g007930	2.04663	4.67426	1.19148	0.00035	0.0036208	yes	GO:0010488	Beta-1_3-galactosyltransferase-like_protein_(AHRD_V1_****_D8SVH6_SELML);_contains_Interpro_domain(s)__IPR002659__Glycosyl_transferase,_family_31_
Solyc05g007940	0.754182	3.54052	2.23098	0.00025	0.00273474	yes	GO:0004521	Ribonuclease_T2_(AHRD_V1_***-_Q9ZQX1_CICAR);_contains_Interpro_domain(s)__IPR001568__Ribonuclease_T2_
Solyc05g008390	34.548	77.379	1.16334	5.00E-05	0.000666568	yes	GO:0005515	RING_zinc_finger-containing_protein_(AHRD_V1_*---_Q54MR8_DICDI);_contains_Interpro_domain(s)__IPR011016__Zinc_finger,_RING-CH-type_
Solyc05g008860	1.64534	3.80381	1.20906	0.00035	0.0036208	yes	GO:0004674	Receptor_like_kinase,_RLK
Solyc05g009050	0.589907	3.29465	2.48157	5.00E-05	0.000666568	yes	GO:0004672,GO:0005515	Receptor-like_protein_kinase_(AHRD_V1_****_D3G6F0_CAPAN);_contains_Interpro_domain(s)__IPR002290__Serine/threonine_protein_kinase_
Solyc05g009080	2.14855	4.78552	1.15531	2.00E-04	0.00226017	yes	GO:0005515	Cyclase/dehydrase-like_protein_(AHRD_V1_*-*-_A0ZDS6_NODSP);_contains_Interpro_domain(s)__IPR005031__Streptomyces_cyclase/dehydrase_
Solyc05g009340	5.51073	16.1921	1.55498	0.00765	0.043334	yes	GO:0003700	Unknown_Protein_(AHRD_V1)
Solyc05g009380	2.36487	0.319801	-2.88651	0.00055	0.00528233	yes	GO:0005622	EPF-type_Cis2-His2_zinc_finger_transcription_factor_(AHRD_V1_*---_D8SQF8_SELML);_contains_Interpro_domain(s)__IPR007087__Zinc_finger,_C2H2-type_
Solyc05g009520	17.3421	36.1358	1.05915	6.00E-04	0.00568117	yes	GO:0042937,GO:0042936	Genomic_DNA_chromosome_3_P1_clone_MPE11_(AHRD_V1_***-_Q9LUA5_ARATH)
Solyc05g009670	2.86731	9.07927	1.66288	5.00E-05	0.000666568	yes	GO:0005515,GO:0003700	Choline_transporter-like_protein_(AHRD_V1_**--_Q6EP45_ORYSJ);_contains_Interpro_domain(s)__IPR007603__Protein_of_unknown_function_DUF580_
Solyc05g009680	1.63915	5.62917	1.77998	5.00E-05	0.000666568	yes	GO:0006508	Aspartic_proteinase_nepenthesin_I_(AHRD_V1_**--_A9ZMF9_NEPAL);_contains_Interpro_domain(s)__IPR001461__Peptidase_A1_
Solyc05g009700	2.76028	1.3307	-1.05264	0.0076	0.0430778	yes	GO:0015171	Histidine_amino_acid_transporter_(AHRD_V1_****_Q85V22_ORYSI);_contains_Interpro_domain(s)__IPR013057__Amino_acid_transporter,_transmembrane_
Solyc05g009760	1.24938	3.15883	1.33817	0.00035	0.0036208	yes	GO:0006952,GO:0006915	Nbs-lrr,_resistance_protein
Solyc05g009790	12.2053	31.6399	1.37423	5.00E-05	0.000666568	yes	GO:0003677,GO:0016564	Transcription_factor_(AHRD_V1_*-**_D6MKM9_9ASPA);_contains_Interpro_domain(s)__IPR003340__Transcriptional_factor_B3_
Solyc05g010400	2.17386	0.660353	-1.71895	0.00015	0.00176682	yes	GO:0004675	Receptor_like_kinase,_RLK
Solyc05g010590	0.90995	6.2555	2.78127	5.00E-05	0.000666568	yes	GO:0042802	WPP_domain-interacting_tail-anchored_protein_2_(AHRD_V1_***-_WIT2_ARATH)
Solyc05g011980	122.453	40.5825	-1.59329	5.00E-05	0.000666568	yes	GO:0019825	Unknown_Protein_(AHRD_V1)
Solyc05g013170	24.7045	10.9629	-1.17214	1.00E-04	0.00124597	yes	GO:0009507	Unknown_Protein_(AHRD_V1);_contains_Interpro_domain(s)__IPR012891__GCK_
Solyc05g013180	0.755901	0.266345	-1.5049	0.0037	0.0246087	yes	GO:0004930	Xenotropic_and_polytropic_retrovirus_receptor_(AHRD_V1_**-*_B2GU54_XENTR);_contains_Interpro_domain(s)__IPR004342__EXS,_C-terminal_
Solyc05g013290	2.02289	5.3953	1.41528	0.00925	0.0498696	yes	GO:0005515,GO:0004674	Pto-like_serine/threonine_kinase_(AHRD_V1_****_Q6W0C8_CAPCH);_contains_Interpro_domain(s)__IPR017442__Serine/threonine_protein_kinase-related_
Solyc05g013750	2.01831	4.92384	1.28664	5.00E-05	0.000666568	yes	GO:0016311,GO:0006470	Dual_specificity_phosphatase_4_(AHRD_V1_*-*-_Q7SZF3_DANRE);_contains_Interpro_domain(s)__IPR020422__Dual_specificity_phosphatase,_subgroup,_catalytic_domain_
Solyc05g014180	4.55333	11.4699	1.33286	0.00045	0.00449603	yes	GO:0005515,GO:0004930	Unknown_Protein_(AHRD_V1)
Solyc05g014550	0.385455	2.68095	2.79811	0.00375	0.0248864	yes	GO:0016021	DNA-binding_protein_(Fragment)_(AHRD_V1_*-*-_Q5IRD2_9ROSI);_contains_Interpro_domain(s)__IPR006634__TRAM,_LAG1_and_CLN8_homology_
Solyc05g015490	14.7777	76.2114	2.36658	5.00E-05	0.000666568	yes	GO:0005488,GO:0008270	Non-specific_lipid-transfer_protein_(AHRD_V1_***-_Q700A6_CICAR);_contains_Interpro_domain(s)__IPR003612__Plant_lipid_transfer_protein/seed_storage/trypsin-alpha_amylase_inhibitor_
Solyc05g015780	0.541141	3.09328	2.51506	4.00E-04	0.00406831	yes	GO:0016747	Unknown_Protein_(AHRD_V1)
Solyc05g015850	2.84614	7.19505	1.338	0.00315	0.0216917	yes	GO:0005515,GO:0003700	WRKY_transcription_factor-b_(AHRD_V1_****_Q5DJU0_CAPAN);_contains_Interpro_domain(s)__IPR003657__DNA-binding_WRKY_
Solyc05g015980	6.1361	15.4991	1.33679	5.00E-05	0.000666568	yes	GO:0006508	Unknown_Protein_(AHRD_V1)
Solyc05g016060	15.7649	50.5354	1.68058	5.00E-05	0.000666568	yes	GO:0005515	Unknown_Protein_(AHRD_V1)
Solyc05g016120	42.2748	15.2992	-1.46635	5.00E-05	0.000666568	yes	GO:0016021,GO:0030077	Photosystem_Q(B)_protein_(AHRD_V1_***-_Q33128_SOLNI);_contains_Interpro_domain(s)__IPR000484__Photosynthetic_reaction_centre,_L/M_
Solyc05g017790	2.95891	25.127	3.0861	5.00E-05	0.000666568	yes	GO:0006468	Unknown_Protein_(AHRD_V1)
Solyc05g021380	0.176304	1.50712	3.09565	0.00025	0.00273474	yes	GO:0003676,GO:0015074	Retrotransposable_element_Tf2_155_kDa_protein_type_3_(AHRD_V1_**--_RTF23_SCHPO);_contains_Interpro_domain(s)__IPR001584__Integrase,_catalytic_core_
Solyc05g025810	1.03644	3.05361	1.55887	0.0012	0.0100114	yes	GO:0004064	Strictosidine_synthase_family_protein_(AHRD_V1_**--_Q2SQU4_HAHCH);_contains_Interpro_domain(s)__IPR004141__Strictosidine_synthase_
Solyc05g047560	0.165205	0.774311	2.22866	0.00815	0.0453017	yes	GO:0016757	Glycosyl_transferase_group_1_(AHRD_V1_*-**_Q3SM08_THIDA);_contains_Interpro_domain(s)__IPR001296__Glycosyl_transferase,_group_1_
Solyc05g049980	5.00097	17.7802	1.82999	5.00E-05	0.000666568	yes	GO:0005975	Glycoside_hydrolase_family_28_protein/polygalacturonase_family_protein_(AHRD_V1_**--_Q1PF10_ARATH);_contains_Interpro_domain(s)__IPR012334__Pectin_lyase_fold_
Solyc05g050130	1.27847	21.252	4.05511	5.00E-05	0.000666568	yes	GO:0005975	Acidic_chitinase_(AHRD_V1_**--_Q71HN4_FICAW);_contains_Interpro_domain(s)__IPR001223__Glycoside_hydrolase,_family_18,_catalytic_domain_
Solyc05g050510	0	0.714366	Inf	0.00295	0.0205886	yes	GO:0005515,GO:0008270	Yippee_zinc-binding_protein_(AHRD_V1_****_B2VX42_PYRTR);_contains_Interpro_domain(s)__IPR004910__Yippee-like_protein_
Solyc05g050800	14.9897	32.079	1.09766	5.00E-05	0.000666568	yes	GO:0003677	Phosphoglycerate_mutase_family_protein_(AHRD_V1_***-_C3SAD0_BRADI);_contains_Interpro_domain(s)__IPR012398__PRIB5_
Solyc05g051220	2.32361	0.84317	-1.46247	3.00E-04	0.00319482	yes	GO:0005242	Potassium_channel_(AHRD_V1_****_D0EM91_9ROSI);_contains_Interpro_domain(s)__IPR002110__Ankyrin_
Solyc05g051510	6.92756	3.34218	-1.05156	0.0021	0.0156583	yes	GO:0005515	Prohibitin_(AHRD_V1_***-_O04361_TOBAC);_contains_Interpro_domain(s)__IPR000163__Prohibitin_
Solyc05g051900	6.28592	19.5232	1.63499	5.00E-05	0.000666568	yes	GO:0005351	Major_facilitator_superfamily_(MFS_1)_transporter_(AHRD_V1_*---_Q392L2_BURS3);_contains_Interpro_domain(s)__IPR016196__Major_facilitator_superfamily,_general_substrate_transporter_
Solyc05g052040	126.102	53.4942	-1.23714	5.00E-05	0.000666568	yes	GO:0003700	Ethylene_responsive_transcription_factor_1a_(AHRD_V1_*-**_D1MWZ3_CITLA);_contains_Interpro_domain(s)__IPR001471__Pathogenesis-related_transcriptional_factor_and_ERF,_DNA-binding_
Solyc05g052100	1.56128	0.532312	-1.55238	0.00315	0.0216917	yes	GO:0004353	Glutamate_dehydrogenase_(AHRD_V1_****_Q94IA5_BRANA);_contains_Interpro_domain(s)__IPR014362__Glutamate_dehydrogenase_
Solyc05g052280	0.299304	3.99125	3.73716	3.00E-04	0.00319482	yes	GO:0005515	Peroxidase_(AHRD_V1_***-_B9VRK9_CAPAN);_contains_Interpro_domain(s)__IPR002016__Haem_peroxidase,_plant/fungal/bacterial_
Solyc05g052490	1.97056	5.70703	1.53414	5.00E-05	0.000666568	yes	GO:0016787	Ectonucleoside_triphosphate_diphosphohydrolase_1_(AHRD_V1_*---_Q6DC46_DANRE);_contains_Interpro_domain(s)__IPR000407__Nucleoside_phosphatase_GDA1/CD39_
Solyc05g052680	0.434749	4.54665	3.38655	0.00015	0.00176682	yes	GO:0016740	Hydroxycinnamoyl_transferase_(AHRD_V1_**-*_D2XJ64_9MAGN);_contains_Interpro_domain(s)__IPR003480__Transferase_
Solyc05g052910	2.2814	1.01411	-1.1697	0.00785	0.0441904	yes	GO:0008270	Actin-binding_LIM_protein_1_(AHRD_V1_*---_ABLM1_MOUSE);_contains_Interpro_domain(s)__IPR001781__Zinc_finger,_LIM-type_
Solyc05g052950	3.5759	17.0233	2.25113	5.00E-05	0.000666568	yes	GO:0008536	Regulator_of_chromosome_condensation_RCC1_domain-containing_protein_(AHRD_V1_*---_B9PXR3_TOXGO);_contains_Interpro_domain(s)__IPR009091__Regulator_of_chromosome_condensation/beta-lactamase-inhibitor_protein_II_
Solyc05g053070	26.692	165.275	2.63039	5.00E-05	0.000666568	yes	GO:0004842	Unknown_Protein_(AHRD_V1)
Solyc05g053160	0	0.771503	Inf	5.00E-05	0.000666568	yes	GO:0003700	Plasma_membrane_associated_protein_(AHRD_V1_***-_B6SJ93_MAIZE);_contains_Interpro_domain(s)__IPR008390__AWPM-19-like_
Solyc05g053310	4.4922	11.141	1.31039	0.0022	0.0162169	yes	GO:0005515	Stress_responsive_A/B_barrel_domain_family_protein_(AHRD_V1_***-_D7HD13_VIBCH);_contains_Interpro_domain(s)__IPR013097__Stress_responsive_alpha-beta_barrel_
Solyc05g053600	2.70027	12.854	2.25104	5.00E-05	0.000666568	yes	GO:0042626	ATP-binding_cassette_transporter_(AHRD_V1_***-_D8RL93_SELML);_contains_Interpro_domain(s)__IPR013525__ABC-2_type_transporter_
Solyc05g054090	92.5158	13.13	-2.81684	5.00E-05	0.000666568	yes	GO:0004842	Unknown_Protein_(AHRD_V1)
Solyc05g054250	0.506879	4.45335	3.13518	0.00015	0.00176682	yes	GO:0030001	Heavy_metal-associated_domain_containing_protein_expressed_(AHRD_V1_*-*-_Q2QXS5_ORYSJ);_contains_Interpro_domain(s)__IPR006121__Heavy_metal_transport/detoxification_protein_
Solyc05g054330	1.41769	12.946	3.1909	5.00E-05	0.000666568	yes	GO:0004301	Epoxide_hydrolase_(AHRD_V1_****_Q41415_SOLTU);_contains_Interpro_domain(s)__IPR000639__Epoxide_hydrolase-like_
Solyc05g054350	58.7476	175.152	1.57601	5.00E-05	0.000666568	yes	GO:0004301	Epoxide_hydrolase_(AHRD_V1_****_Q41414_SOLTU);_contains_Interpro_domain(s)__IPR000639__Epoxide_hydrolase-like_
Solyc05g054480	2.37453	0.619385	-1.93873	0.00135	0.011044	yes	GO:0005200	Actin_(AHRD_V1_***-_B5M4V6_TOBAC);_contains_Interpro_domain(s)__IPR004000__Actin/actin-like_
Solyc05g055400	0.0787677	0.946944	3.5876	0.00535	0.032755	yes	GO:0019825	Cytochrome_P450
Solyc05g055550	7.76763	16.1121	1.0526	0.00415	0.0269192	yes	GO:0055085	Chromosome_07_contig_1_DNA_sequence_(AHRD_V1_***-_Q015I8_OSTTA)
Solyc05g055700	1.59848	4.32132	1.43478	5.00E-04	0.00489827	yes	GO:0005515,GO:0032440	Alcohol_dehydrogenase_zinc-binding_domain_protein_(AHRD_V1_**-*_D5VIT9_CAUST);_contains_Interpro_domain(s)__IPR002085__Alcohol_dehydrogenase_superfamily,_zinc-containing_
Solyc05g055800	0.453806	1.1404	1.3294	0.0074	0.0423418	yes	GO:0005515	Aspartyl_protease_family_protein_(AHRD_V1_**--_D7KF83_ARALY);_contains_Interpro_domain(s)__IPR001461__Peptidase_A1_
Solyc05g055840	0.532138	2.1505	2.0148	0.00045	0.00449603	yes	GO:0015020	Glucosyltransferase_(AHRD_V1_***-_A7M6J0_DIACA);_contains_Interpro_domain(s)__IPR002213__UDP-glucuronosyl/UDP-glucosyltransferase_
Solyc05g055910	2.61016	12.6824	2.28061	5.00E-05	0.000666568	yes	GO:0003899	Genomic_DNA_chromosome_5_P1_clone_MRH10_(AHRD_V1_**--_Q9FND1_ARATH);_contains_Interpro_domain(s)__IPR009291__Protein_of_unknown_function_DUF946,_plant_
Solyc05g056540	36.3289	92.7891	1.35284	5.00E-05	0.000666568	yes	GO:0004024	Alcohol_dehydrogenase-like_protein_(AHRD_V1_****_Q8LDF7_ARATH);_contains_Interpro_domain(s)__IPR002085__Alcohol_dehydrogenase_superfamily,_zinc-containing_
Solyc06g005250	4.96219	12.7242	1.35852	5.00E-05	0.000666568	yes	GO:0005515	mRNA_clone_RAFL24-05-D16_(AHRD_V1_***-_Q67YW5_ARATH)
Solyc06g005470	7.77301	19.729	1.34377	2.00E-04	0.00226017	yes	GO:0046872	Metallothionein-like_protein_type_2_(AHRD_V1_--*-_MT2Z_SOLLC);_contains_Interpro_domain(s)__IPR000347__Plant_metallothionein,_family_15_
Solyc06g005500	9.1725	35.3338	1.94566	5.00E-05	0.000666568	yes	GO:0005515,GO:0004674	ATP_binding_/_serine-threonine_kinase_(AHRD_V1_****_C5DB71_VITVI);_contains_Interpro_domain(s)__IPR002290__Serine/threonine_protein_kinase_
Solyc06g007190	12.1997	4.50557	-1.43707	5.00E-05	0.000666568	yes	GO:0004722	Integrin-linked_kinase-associated_serine/threonine_phosphatase_2C_(AHRD_V1_****_ILKAP_MOUSE);_contains_Interpro_domain(s)__IPR015655__Protein_phosphatase_2C_
Solyc06g008360	1.38358	4.58707	1.72916	5.00E-04	0.00489827	yes	GO:0045449	NAC_domain_protein_IPR003441_(AHRD_V1_***-_B9GRP6_POPTR);_contains_Interpro_domain(s)__IPR003441__No_apical_meristem_(NAM)_protein_
Solyc06g008690	2.17083	4.93621	1.18516	0.0015	0.0120372	yes	GO:0005516	Kelch-like_protein_14_(AHRD_V1_***-_B6T7I5_MAIZE);_contains_Interpro_domain(s)__IPR015915__Kelch-type_beta_propeller_
Solyc06g008760	26.583	3.24737	-3.03316	0.0014	0.0113759	yes	GO:0045454	Glutaredoxin_(AHRD_V1_***-_B3F8F2_SOLTU);_contains_Interpro_domain(s)__IPR011905__Glutaredoxin-like,_plant_II_
Solyc06g008890	0.283275	1.0653	1.91099	0.00875	0.0479014	yes	GO:0005515,GO:0004674	S-receptor_kinase_-like_protein_(AHRD_V1_****_O49361_ARATH);_contains_Interpro_domain(s)__IPR002290__Serine/threonine_protein_kinase_
Solyc06g009170	5.73398	19.4707	1.7637	5.00E-05	0.000666568	yes	GO:0004301	Epoxide_hydrolase_1_(AHRD_V1_****_D8L7V7_PRUPE);_contains_Interpro_domain(s)__IPR000639__Epoxide_hydrolase-like_
Solyc06g009770	0	6.33757	Inf	5.00E-05	0.000666568	yes	GO:0008320	Binding_protein_(AHRD_V1_***-_D7LT81_ARALY)
Solyc06g016770	0.875758	2.33995	1.41787	0.0015	0.0120372	yes	GO:0005515	Zinc_finger_family_protein_(AHRD_V1_**--_D7MTV5_ARALY);_contains_Interpro_domain(s)__IPR011016__Zinc_finger,_RING-CH-type_
Solyc06g031710	2.07932	0.70197	-1.56663	0.0032	0.0219526	yes	GO:0016020	Nodulin-like_protein_(AHRD_V1_***-_Q9ZUS1_ARATH);_contains_Interpro_domain(s)__IPR000620__Protein_of_unknown_function_DUF6,_transmembrane_
Solyc06g033850	1.38851	8.99248	2.69518	5.00E-05	0.000666568	yes	GO:0003677	Dehydration-responsive_element-binding_protein_2D_(AHRD_V1_*-*-_DRE2D_ARATH)
Solyc06g034290	6.40553	1.88224	-1.76687	5.00E-05	0.000666568	yes	GO:0005351,GO:0015169	Glycerol-3-phosphate_transporter_(AHRD_V1_****_A0PYC4_CLONN);_contains_Interpro_domain(s)__IPR016196__Major_facilitator_superfamily,_general_substrate_transporter_
Solyc06g036110	7.97801	43.8677	2.45906	5.00E-05	0.000666568	yes	GO:0015446	C2_domain-containing_protein_(AHRD_V1_*---_Q5DVL6_HORVD);_contains_Interpro_domain(s)__IPR018029__C2_membrane_targeting_protein_
Solyc06g048590	1.69681	4.17997	1.30067	5.00E-04	0.00489827	yes	GO:0016021	Transmembrane_protein_(AHRD_V1_**--_C0NFK1_AJECG);_contains_Interpro_domain(s)__IPR009637__Transmembrane_receptor,_eukaryota_
Solyc06g050410	0.566616	0.0884763	-2.67901	0.00315	0.0216917	yes	GO:0006508	Ulp1_protease_family_C-terminal_catalytic_domain_containing_protein_(AHRD_V1_*-*-_Q60D46_SOLDE);_contains_Interpro_domain(s)__IPR015410__Region_of_unknown_function_DUF1985_
Solyc06g050700	13.9293	57.013	2.03317	5.00E-05	0.000666568	yes	GO:0005515	Early_response_to_dehydration_15-like_protein_(Fragment)_(AHRD_V1_**--_Q5MEE1_PSEMZ)
Solyc06g050790	4.12427	8.6445	1.06764	2.00E-04	0.00226017	yes	GO:0015171	Amino_acid_transporter_(AHRD_V1_****_B9HYI5_POPTR);_contains_Interpro_domain(s)__IPR013057__Amino_acid_transporter,_transmembrane_
Solyc06g050800	0.277573	1.21948	2.13533	0.00625	0.0371959	yes	GO:0015171	Amino_acid_transporter_(AHRD_V1_****_B9HYI5_POPTR);_contains_Interpro_domain(s)__IPR013057__Amino_acid_transporter,_transmembrane_
Solyc06g050830	2.48421	7.01089	1.49681	5.00E-04	0.00489827	yes	GO:0015171	Unknown_Protein_(AHRD_V1)
Solyc06g051250	4.89302	15.7067	1.68258	0.00045	0.00449603	yes	GO:0008270	RING_finger_protein_(AHRD_V1_*-*-_C6EUD3_SOYBN);_contains_Interpro_domain(s)__IPR018957__Zinc_finger,_C3HC4_RING-type_
Solyc06g052050	2.27873	4.75871	1.06234	7.00E-04	0.00645255	yes	GO:0042623,GO:0051787	Heat_shock_protein_(AHRD_V1_***-_Q84KP8_CYAME);_contains_Interpro_domain(s)__IPR013126__Heat_shock_protein_70_
Solyc06g052060	6.72821	15.7472	1.2268	0.0022	0.0162169	yes	GO:0042623,GO:0051787	Unknown_Protein_(AHRD_V1)
Solyc06g053290	25.857	75.7932	1.55151	0.00065	0.00605953	yes	GO:0006508	Auxin_responsive_SAUR_protein_(AHRD_V1_***-_Q1SN26_MEDTR);_contains_Interpro_domain(s)__IPR003676__Auxin_responsive_SAUR_protein_
Solyc06g053840	57.252	135.435	1.2422	5.00E-05	0.000666568	yes	GO:0003700	Auxin_responsive_protein_(AHRD_V1_***-_D9IQE6_CATRO);_contains_Interpro_domain(s)__IPR003311__AUX/IAA_protein_
Solyc06g054150	9.41807	3.31689	-1.5056	0.0013	0.0107124	yes	GO:0005515	Unknown_Protein_(AHRD_V1)
Solyc06g059860	3.90924	1.59847	-1.2902	0.0045	0.0286456	yes	GO:0003863	Unknown_Protein_(AHRD_V1)
Solyc06g060410	1.10198	2.7702	1.32989	0.00165	0.012982	yes	GO:0005515	MORN_repeat_protein_(AHRD_V1_*---_A3SI83_9RHOB);_contains_Interpro_domain(s)__IPR003409__MORN_motif_
Solyc06g060620	0.169042	1.89639	3.4878	0.00065	0.00605953	yes	GO:0042936	Nitrate_transporter_(AHRD_V1_****_Q852P5_TOBAC);_contains_Interpro_domain(s)__IPR000109__TGF-beta_receptor,_type_I/II_extracellular_region_
Solyc06g060740	0.223097	1.06395	2.25368	0.0079	0.0443753	yes	GO:0005622	Zinc_finger_family_protein_(AHRD_V1_***-_D7LRS3_ARALY);_contains_Interpro_domain(s)__IPR007087__Zinc_finger,_C2H2-type_
Solyc06g060760	2.66124	0.779376	-1.77171	0.0043	0.0275956	yes	GO:0015250	Aquaporin_(AHRD_V1_***-_Q39956_HELAN);_contains_Interpro_domain(s)__IPR012269__Aquaporin_
Solyc06g060840	24.4969	372.138	3.92517	5.00E-05	0.000666568	yes	GO:0016021	Oleosin_(AHRD_V1_***-_Q2TM28_COFCA);_contains_Interpro_domain(s)__IPR000136__Oleosin_
Solyc06g061030	0.614693	5.20164	3.08103	5.00E-05	0.000666568	yes	GO:0003700	Two-component_response_regulator_ARR11_(AHRD_V1_*-*-_B6UC09_MAIZE);_contains_Interpro_domain(s)__IPR006447__Myb-like_DNA-binding_region,_SHAQKYF_class_
Solyc06g062400	3.24572	1.52532	-1.08943	0.00395	0.0259285	yes	GO:0003779	Chloroplast_unusual_positioning_1A_(AHRD_V1_*---_B3IYT7_ADICA)
Solyc06g062780	5.78589	12.4113	1.10104	5.00E-05	0.000666568	yes	GO:0004012	Phospholipid-transporting_ATPase_(AHRD_V1_****_C1GDL1_PARBD);_contains_Interpro_domain(s)__IPR006539__ATPase,_P-type,_phospholipid-translocating,_flippase_
Solyc06g063180	0	0.742261	Inf	5.00E-05	0.000666568	yes	GO:0005217,GO:0005515	Glutamate-gated_kainate-type_ion_channel_receptor_subunit_GluR5_(AHRD_V1_****_B9HB97_POPTR);_contains_Interpro_domain(s)__IPR017103__Ionotropic_glutamate-like_receptor,_plant_
Solyc06g063210	0.107384	2.27254	4.40345	5.00E-05	0.000666568	yes	GO:0005217,GO:0005515	Glutamate-gated_kainate-type_ion_channel_receptor_subunit_GluR5_(AHRD_V1_****_B9HB97_POPTR);_contains_Interpro_domain(s)__IPR017103__Ionotropic_glutamate-like_receptor,_plant_
Solyc06g064550	2.88881	7.72501	1.41906	5.00E-05	0.000666568	yes	GO:0004072,GO:0004412	Aspartokinase-homoserine_dehydrogenase_(AHRD_V1_****_O63067_SOYBN);_contains_Interpro_domain(s)__IPR001341__Aspartate_kinase_region_
Solyc06g065100	4.27884	9.59943	1.16573	0.00065	0.00605953	yes	GO:0003700	Myb-like_transcription_factor_1_(AHRD_V1_****_Q8H271_GOSHI);_contains_Interpro_domain(s)__IPR015495__Myb_transcription_factor_
Solyc06g065260	3.46728	10.3559	1.57858	5.00E-05	0.000666568	yes	GO:0004675	Receptor_like_kinase,_RLK
Solyc06g065440	1.10231	2.66168	1.27181	0.00835	0.046116	yes	GO:0003700	Zinc_finger_family_protein_(AHRD_V1_***-_D7KK61_ARALY);_contains_Interpro_domain(s)__IPR007087__Zinc_finger,_C2H2-type_
Solyc06g066290	0.905727	3.76977	2.05733	0.00355	0.0238299	yes	GO:0019825	At1g31940/F5M6.6_(AHRD_V1_***-_Q8VYV3_ARATH)
Solyc06g066420	1.53853	23.0048	3.90231	5.00E-05	0.000666568	yes	GO:0003785	Cold_induced_protein-like_(AHRD_V1_*-*-_Q94JH8_ORYSJ)
Solyc06g066800	1.62398	10.9218	2.74961	5.00E-05	0.000666568	yes	GO:0005515,GO:0004596	Glycosyl_transferase_family_8_(AHRD_V1_**--_B8HXH4_CYAP4)
Solyc06g067980	2.34888	8.25547	1.81338	0.0019	0.0144649	yes	GO:0046872	Unknown_Protein_(AHRD_V1)
Solyc06g068800	1.93714	7.48732	1.95052	8.00E-04	0.00718769	yes	GO:0005215	CRAL/TRIO_domain_containing_protein_expressed_(AHRD_V1_**--_Q75GU9_ORYSJ);_contains_Interpro_domain(s)__IPR001251__Cellular_retinaldehyde-binding/triple_function,_C-terminal_
Solyc06g068960	0.811757	10.2147	3.65346	0.0027	0.0192066	yes	GO:0005509	Calmodulin_(AHRD_V1_***-_D3PJ43_9MAXI);_contains_Interpro_domain(s)__IPR011992__EF-Hand_type_
Solyc06g069150	3.11154	0.693404	-2.16586	0.00235	0.0171205	yes	GO:0007018	Genomic_DNA_chromosome_3_P1_clone_MPE11_(AHRD_V1_*-*-_Q9LUA5_ARATH)
Solyc06g069400	9.24274	22.5443	1.28637	5.00E-05	0.000666568	yes	NA	NA
Solyc06g071070	2.83122	6.5933	1.21957	0.00465	0.0294143	yes	GO:0008152,GO:0055114	Short-chain_dehydrogenase/reductase_family_protein_(AHRD_V1_***-_D7L204_ARALY);_contains_Interpro_domain(s)__IPR002347__Glucose/ribitol_dehydrogenase_
Solyc06g071580	1.43379	0.409877	-1.80657	0.00025	0.00273474	yes	GO:0005524	MORC_family_CW-type_zinc_finger_3_(AHRD_V1_**--_Q4VBZ9_HUMAN);_contains_Interpro_domain(s)__IPR003594__ATP-binding_region,_ATPase-like_
Solyc06g071750	48.3257	21.5187	-1.1672	5.00E-05	0.000666568	yes	GO:0003735	Octicosapeptide/Phox/Bem1p_domain-containing_protein_(AHRD_V1_**--_D7LRK8_ARALY);_contains_Interpro_domain(s)__IPR000270__Octicosapeptide/Phox/Bem1p_
Solyc06g071810	7.56201	16.0077	1.08192	5.00E-05	0.000666568	yes	GO:0004675	Receptor_like_kinase,_RLK
Solyc06g071990	50.7365	13.6324	-1.89598	5.00E-05	0.000666568	yes	GO:0005524,GO:0017111	AAA-type_ATPase_family_protein_(AHRD_V1_*-*-_D7MGM1_ARALY)
Solyc06g072330	46.6925	9.95974	-2.22901	5.00E-05	0.000666568	yes	GO:0001671	Mitochondrial_import_inner_membrane_translocase_subunit_TIM14_(AHRD_V1_***-_B6T323_MAIZE);_contains_Interpro_domain(s)__IPR001623__Heat_shock_protein_DnaJ,_N-terminal_
Solyc06g072460	0.458679	3.4457	2.90924	0.00015	0.00176682	yes	GO:0019992,GO:0020037	CHP-rich_zinc_finger_protein-like_(AHRD_V1_*---_Q8H5Y9_ORYSJ);_contains_Interpro_domain(s)__IPR011424__C1-like_
Solyc06g072850	86.3564	39.3894	-1.1325	5.00E-05	0.000666568	yes	GO:0030674,GO:0008022	Unknown_Protein_(AHRD_V1)
Solyc06g073450	28.4177	77.7572	1.45219	5.00E-05	0.000666568	yes	GO:0003735	Os11g0282300_protein_(Fragment)_(AHRD_V1_*-*-_Q0ITA9_ORYSJ);_contains_Interpro_domain(s)__IPR012881__Protein_of_unknown_function_DUF1685_
Solyc06g074390	0.130896	1.49425	3.51293	0.00045	0.00449603	yes	GO:0016627,GO:0080019	Fatty_acyl_coA_reductase_(AHRD_V1_****_Q8L4M0_WHEAT);_contains_Interpro_domain(s)__IPR013120__Male_sterility,_NAD-binding_
Solyc06g074730	0.148267	0.548222	1.88657	0.0022	0.0162169	yes	GO:0019899	ARGONAUTE_1_(AHRD_V1_***-_D6RUV9_TOBAC);_contains_Interpro_domain(s)__IPR003165__Stem_cell_self-renewal_protein_Piwi_
Solyc06g074820	16.8358	98.2935	2.54556	5.00E-05	0.000666568	yes	GO:0015250	Aquaporin-like_protein_(AHRD_V1_***-_D1M6Z5_CAPAN);_contains_Interpro_domain(s)__IPR012269__Aquaporin_
Solyc06g075550	22.45	47.5607	1.08306	5.00E-05	0.000666568	yes	GO:0005515,GO:0004674	Serine/threonine_kinase_(AHRD_V1_****_Q32SF8_HORVD);_contains_Interpro_domain(s)__IPR002290__Serine/threonine_protein_kinase_
Solyc06g075680	0.702536	2.20973	1.65323	0.008	0.0447288	yes	GO:0005515,GO:0003700	RNase_H_family_protein_(AHRD_V1_***-_Q0KIQ6_SOLDE)
Solyc06g075780	102.753	27.7129	-1.89055	5.00E-05	0.000666568	yes	NA	NA
Solyc06g075990	0	0.94811	Inf	2.00E-04	0.00226017	yes	GO:0003824	Glyoxalase/bleomycin_resistance_protein/dioxygenase_(AHRD_V1_***-_A1WPN3_VEREI);_contains_Interpro_domain(s)__IPR004360__Glyoxalase/bleomycin_resistance_protein/dioxygenase_
Solyc06g076130	1.06322	3.3305	1.6473	5.00E-05	0.000666568	yes	GO:0005975	Unknown_Protein_(AHRD_V1)
Solyc06g076670	106.271	50.9983	-1.05922	5.00E-05	0.000666568	yes	GO:0003676,GO:0000166	Nuclear_SR-like_RNA_binding_protein_(AHRD_V1_*---_A8JAT7_CHLRE);_contains_Interpro_domain(s)__IPR012677__Nucleotide-binding,_alpha-beta_plait_
Solyc06g082070	7.80739	2.23897	-1.802	5.00E-05	0.000666568	yes	GO:0008270	Os06g0207500_protein_(Fragment)_(AHRD_V1_***-_Q0DDQ9_ORYSJ);_contains_Interpro_domain(s)__IPR004253__Protein_of_unknown_function_DUF231,_plant_
Solyc06g082080	37.2976	13.4877	-1.46744	5.00E-05	0.000666568	yes	GO:0004722	Integrin-linked_kinase-associated_serine/threonine_phosphatase_2C_(AHRD_V1_****_ILKAP_BOVIN);_contains_Interpro_domain(s)__IPR015655__Protein_phosphatase_2C_
Solyc06g082410	4.77196	1.92996	-1.30601	0.0065	0.0382686	yes	GO:0003700	Nodulin-like_protein_(AHRD_V1_***-_B6SP54_MAIZE);_contains_Interpro_domain(s)__IPR016196__Major_facilitator_superfamily,_general_substrate_transporter_
Solyc06g082910	0.849676	0.222269	-1.93461	0.0012	0.0100114	yes	GO:0030036	Formin_3_(AHRD_V1_*-*-_D0QAN4_ARATH);_contains_Interpro_domain(s)__IPR015425__Actin-binding_FH2_
Solyc06g082940	0.889558	5.79173	2.70283	5.00E-05	0.000666568	yes	GO:0009538	Photosystem_I_reaction_center_subunit_XI_(AHRD_V1_***-_B6SHL1_MAIZE);_contains_Interpro_domain(s)__IPR003757__Photosystem_I_reaction_centre,_subunit_XI_PsaL_
Solyc06g082950	7.34503	33.5067	2.18961	5.00E-05	0.000666568	yes	GO:0009538	Photosystem_I_reaction_center_subunit_XI_(AHRD_V1_***-_B6SHL1_MAIZE);_contains_Interpro_domain(s)__IPR003757__Photosystem_I_reaction_centre,_subunit_XI_PsaL_
Solyc06g083680	14.3746	47.6847	1.73001	5.00E-05	0.000666568	yes	GO:0009536,GO:0009538	Photosystem_I_reaction_center_subunit_IV_A_(AHRD_V1_***-_B6TH55_MAIZE);_contains_Interpro_domain(s)__IPR008990__Electron_transport_accessory_protein_
Solyc06g084600	0.331435	1.8372	2.47071	0.0044	0.0281178	yes	GO:0004519,GO:0034046	Unknown_Protein_(AHRD_V1)
Solyc06g005300	1.68826	0.286597	-2.55844	0.00755	0.0429018	yes	GO:0005459	UPA23_(AHRD_V1_***-_C8YZB5_CAPAN);_contains_Interpro_domain(s)__IPR012862__Protein_of_unknown_function_DUF1635_
Solyc06g005340	0.815445	2.6557	1.70343	0.00315	0.0216917	yes	NA	NA
Solyc06g005420	234.488	532.59	1.18351	5.00E-05	0.000666568	yes	GO:0005634,GO:0003677	Histone_H4_(AHRD_V1_***-_B6T0P4_MAIZE);_contains_Interpro_domain(s)__IPR001951__Histone_H4_
Solyc06g005820	3.90646	46.3656	3.56912	5.00E-05	0.000666568	yes	GO:0015089	Copper_transporter_(AHRD_V1_****_A9PEN3_POPTR);_contains_Interpro_domain(s)__IPR007274__Ctr_copper_transporter_
Solyc06g006000	0.725857	9.05456	3.64089	5.00E-05	0.000666568	yes	GO:0005515,GO:0034459	Unknown_Protein_(AHRD_V1)
Solyc06g007130	4.55674	2.04924	-1.15291	0.0055	0.0335598	yes	NA	NA
Solyc06g007180	0.579466	1.74027	1.58652	9.00E-04	0.00789419	yes	GO:0004066,GO:0042803	Asparagine_synthase_(Glutamine-hydrolyzing)_(AHRD_V1_****_A9EDI4_9FLAO);_contains_Interpro_domain(s)__IPR006426__Asparagine_synthase,_glutamine-hydrolyzing_
Solyc06g007260	2.43696	6.52195	1.42022	6.00E-04	0.00568117	yes	NA	NA
Solyc06g007440	0.770649	4.79005	2.63589	5.00E-05	0.000666568	yes	GO:0004679	CBL-interacting_protein_kinase_16_(AHRD_V1_****_A0MNK3_POPTR);_contains_Interpro_domain(s)__IPR002290__Serine/threonine_protein_kinase_
Solyc06g007970	1.5828	7.25155	2.19581	5.00E-05	0.000666568	yes	GO:0005488	Male_sterility_5_family_protein_(Fragment)_(AHRD_V1_*---_B1Q393_BRAOT);_contains_Interpro_domain(s)__IPR011990__Tetratricopeptide-like_helical_
Solyc06g008010	37.3875	14.618	-1.35481	5.00E-05	0.000666568	yes	GO:0016455,GO:0005515	Mediator_of_RNA_polymerase_II_transcription_subunit_18_(AHRD_V1_****_B6STT5_MAIZE)
Solyc06g008300	9.88652	25.7066	1.3786	5.00E-05	0.000666568	yes	GO:0004675	LRR_receptor-like_serine/threonine-protein_kinase,_RLP
Solyc06g008370	1.37368	142.114	6.69286	5.00E-05	0.000666568	yes	GO:0045449	Unknown_Protein_(AHRD_V1)
Solyc06g008450	0.134626	0.635211	2.23827	0.00035	0.0036208	yes	GO:0006952,GO:0005515,GO:0006915	Cc-nbs-lrr,_resistance_protein
Solyc06g009110	0.991081	2.58738	1.38442	0.00415	0.0269192	yes	GO:0006508	Nucellin-like_aspartic_protease_(Fragment)_(AHRD_V1_**--_Q8L886_MAIZE);_contains_Interpro_domain(s)__IPR001461__Peptidase_A1_
Solyc06g009680	1.21865	0.430719	-1.50046	0.00055	0.00528233	yes	GO:0008270,GO:0005622	BRCT_domain-containing_protein_(AHRD_V1_*---_C5FMN4_NANOT);_contains_Interpro_domain(s)__IPR001357__BRCT_
Solyc06g011270	4.07044	9.51011	1.22428	5.00E-05	0.000666568	yes	GO:0005515	Unknown_Protein_(AHRD_V1)
Solyc06g019200	1.42658	3.98895	1.48345	9.00E-04	0.00789419	yes	GO:0006508	Peptidase_M50_family_protein_(AHRD_V1_***-_D7LZ04_ARALY);_contains_Interpro_domain(s)__IPR008915__Peptidase_M50_
Solyc06g033840	2.7996	14.7763	2.39999	1.00E-04	0.00124597	yes	GO:0003677	Unknown_Protein_(AHRD_V1)
Solyc06g034040	0	2.85651	Inf	5.00E-05	0.000666568	yes	GO:0016021	Oleosin_(AHRD_V1_***-_A5JVA7_FICAW);_contains_Interpro_domain(s)__IPR000136__Oleosin_
Solyc06g035530	0.124323	1.14092	3.19802	0.00695	0.0403408	yes	GO:0045544	Gibberellin_20-oxidase-2_(AHRD_V1_****_Q9ZPP3_SOLLC);_contains_Interpro_domain(s)__IPR005123__Oxoglutarate_and_iron-dependent_oxygenase_
Solyc06g035620	19.1628	5.51968	-1.79565	0.00235	0.0171205	yes	NA	NA
Solyc06g035890	7.5891	2.80077	-1.43811	5.00E-05	0.000666568	yes	GO:0035100	Unknown_Protein_(AHRD_V1)
Solyc06g036100	0.517928	4.07146	2.97472	5.00E-05	0.000666568	yes	GO:0015446	Citrate_transporter_family_protein_(AHRD_V1_***-_B6U1B5_MAIZE);_contains_Interpro_domain(s)__IPR004680__Divalent_ion_symporter_
Solyc06g048930	8.57548	3.14608	-1.44666	0.00265	0.0189029	yes	GO:0005515,GO:0000156	Two-component_response_regulator_ARR3_(AHRD_V1_****_B6TSM4_MAIZE);_contains_Interpro_domain(s)__IPR001789__Signal_transduction_response_regulator,_receiver_region_
Solyc06g049020	85.0449	41.1858	-1.04608	2.00E-04	0.00226017	yes	GO:0005515,GO:0004842	Sorghum_bicolor_protein_targeted_either_to_mitochondria_or_chloroplast_proteins_T50848_(AHRD_V1_***-_C7IVU8_9POAL)
Solyc06g050140	0	3.83514	Inf	9.00E-04	0.00789419	yes	GO:0004557	Unknown_Protein_(AHRD_V1)
Solyc06g050250	0.318957	2.9095	3.18934	5.00E-05	0.000666568	yes	GO:0005345,GO:0015211	Xanthine/uracil_permease_family_protein_(AHRD_V1_***-_D7L9S9_ARALY);_contains_Interpro_domain(s)__IPR006043__Xanthine/uracil/vitamin_C_permease_
Solyc06g050320	31.7567	7.05666	-2.17	5.00E-05	0.000666568	yes	NA	NA
Solyc06g050630	3.08989	21.1967	2.77821	5.00E-05	0.000666568	yes	GO:0008152,GO:0006571	Prephenate_dehydrogenase_family_protein_(AHRD_V1_***-_D7KDI5_ARALY);_contains_Interpro_domain(s)__IPR016040__NAD(P)-binding_domain_
Solyc06g050810	0.654505	4.23213	2.69291	5.00E-05	0.000666568	yes	GO:0015171	Os03g0816700_protein_(Fragment)_(AHRD_V1_***-_Q0DMC9_ORYSJ);_contains_Interpro_domain(s)__IPR007612__Protein_of_unknown_function_DUF567_
Solyc06g051460	0.580747	0.113067	-2.36074	0.00175	0.0135799	yes	GO:0003677,GO:0035064	ATP-dependent_chaperone_ClpB_(AHRD_V1_*---_C0GC24_9FIRM)
Solyc06g053220	5.10515	37.3493	2.87106	5.00E-05	0.000666568	yes	GO:0006265,GO:0005634,GO:0006355,GO:0045449	Homeobox_leucine_zipper_protein_(AHRD_V1_***-_B8YIB0_MIRJA);_contains_Interpro_domain(s)__IPR001356__Homeobox_
Solyc06g053900	2.51065	0.106064	-4.56506	0.0011	0.00931886	yes	GO:0009922	Fatty_acid_elongase_3-ketoacyl-CoA_synthase_(AHRD_V1_****_Q6DUV6_BRANA);_contains_Interpro_domain(s)__IPR012392__Very-long-chain_3-ketoacyl-CoA_synthase_
Solyc06g053980	1.13368	3.80886	1.74835	2.00E-04	0.00226017	yes	GO:0047746	Chlorophyllase_2_(AHRD_V1_****_Q8GTM3_BRAOL);_contains_Interpro_domain(s)__IPR010821__Chlorophyllase_
Solyc06g054270	0.0762648	0.708292	3.21526	0.0032	0.0219526	yes	GO:0008506	Solute_carrier_family_2,_facilitated_glucose_transporter_member_5_(AHRD_V1_***-_GTR5_BOVIN);_contains_Interpro_domain(s)__IPR003663__Sugar/inositol_transporter_
Solyc06g054610	9.15414	3.40909	-1.42504	5.00E-05	0.000666568	yes	NA	NA
Solyc06g059840	0	0.721145	Inf	5.00E-05	0.000666568	yes	GO:0003863	3-methyl-2-oxobutanoate_dehydrogenase_(2-methylpropanoyl-transferring)_(AHRD_V1_****_A1U0F1_MARAV);_contains_Interpro_domain(s)__IPR001017__Dehydrogenase,_E1_component_
Solyc06g060100	3.19974	7.17458	1.16494	0.00055	0.00528233	yes	GO:0004476	Mannose-6-phosphate_isomerase_1.2
Solyc06g060250	24.3071	50.1651	1.0453	5.00E-05	0.000666568	yes	GO:0004028	Aldehyde_dehydrogenase_family_protein_expressed_(AHRD_V1_****_Q53NG8_ORYSJ);_contains_Interpro_domain(s)__IPR012394__Aldehyde_dehydrogenase_NAD(P)-dependent__IPR015590__Aldehyde_dehydrogenase_
Solyc06g060310	2.33146	8.63366	1.88874	0.0061	0.0365677	yes	GO:0010277	Chlorophyllide_a_oxygenase_(AHRD_V1_****_B6TZB6_MAIZE);_contains_Interpro_domain(s)__IPR013626__Pheophorbide_a_oxygenase_
Solyc06g060690	14.4335	5.28265	-1.45009	5.00E-05	0.000666568	yes	GO:0005515,GO:0016301	Receptor-like_protein_kinase_At5g59670_(AHRD_V1_****_RLK7_ARATH);_contains_Interpro_domain(s)__IPR002290__Serine/threonine_protein_kinase_
Solyc06g060950	0.49958	2.29077	2.19704	0.0088	0.0481024	yes	GO:0006355	Unknown_Protein_(AHRD_V1)
Solyc06g061200	4.56794	12.6545	1.47003	2.00E-04	0.00226017	yes	GO:0042803	Glycine-rich_protein_TomR2_(AHRD_V1_*-*-_Q7XJI7_SOLLC)
Solyc06g061280	0.978246	11.7834	3.59041	5.00E-05	0.000666568	yes	GO:0033729	Cinnamoyl-CoA_reductase-like_protein_(AHRD_V1_****_Q9M0B3_ARATH);_contains_Interpro_domain(s)__IPR016040__NAD(P)-binding_domain_
Solyc06g062420	2.72436	9.41502	1.78905	0.0021	0.0156583	yes	GO:0003779	Unknown_Protein_(AHRD_V1)
Solyc06g062520	1.00615	4.49475	2.15939	0.00455	0.028913	yes	GO:0045449	Dof_zinc_finger_protein_4_(AHRD_V1_*-*-_A5HWF3_HORVD);_contains_Interpro_domain(s)__IPR003851__Zinc_finger,_Dof-type_
Solyc06g062670	0.640494	2.05295	1.68044	0.00095	0.00825278	yes	GO:0003700	Zinc_finger_family_protein_(AHRD_V1_*-*-_D7M7Z8_ARALY);_contains_Interpro_domain(s)__IPR007087__Zinc_finger,_C2H2-type_
Solyc06g062690	38.1354	12.8154	-1.57325	5.00E-05	0.000666568	yes	GO:0003677	Nucleosome_assembly_protein_1-like_protein_4_(AHRD_V1_***-_Q70Z16_TOBAC);_contains_Interpro_domain(s)__IPR002164__Nucleosome_assembly_protein_(NAP)_
Solyc06g063370	54.0426	166.126	1.62011	5.00E-05	0.000666568	yes	GO:0016020	Chlorophyll_a-b_binding_protein_1A,_chloroplastic_(AHRD_V1_***-_CB2A_PYRPY);_contains_Interpro_domain(s)__IPR001344__Chlorophyll_A-B_binding_protein_
Solyc06g064510	2.32303	0.816279	-1.50887	0.0023	0.0168375	yes	GO:0008171,GO:0046983	O-methyltransferase_(AHRD_V1_***-_A5HJZ9_VITVI);_contains_Interpro_domain(s)__IPR016461__O-methyltransferase,_COMT,_eukaryota_
Solyc06g064940	38.983	90.8264	1.22027	5.00E-05	0.000666568	yes	GO:0005525	Phosphatidylinositol_transfer_protein_SFH5_(AHRD_V1_*---_SFH5_YARLI);_contains_Interpro_domain(s)__IPR001251__Cellular_retinaldehyde-binding/triple_function,_C-terminal_
Solyc06g065030	9.86596	20.5166	1.05626	5.00E-05	0.000666568	yes	GO:0016021	Transmembrane_9_superfamily_protein_member_3_(AHRD_V1_***-_B6SY54_MAIZE);_contains_Interpro_domain(s)__IPR004240__Nonaspanin_(TM9SF)_
Solyc06g065560	1.9174	4.35355	1.18304	9.00E-04	0.00789419	yes	GO:0009922	Fatty_acid_elongase_3-ketoacyl-CoA_synthase_(AHRD_V1_****_Q6DUV6_BRANA);_contains_Interpro_domain(s)__IPR012392__Very-long-chain_3-ketoacyl-CoA_synthase_
Solyc06g065950	9.52874	49.5494	2.37851	5.00E-05	0.000666568	yes	GO:0005484	Vesicle-associated_membrane_protein_7C_(AHRD_V1_**--_D7MAR2_ARALY);_contains_Interpro_domain(s)__IPR001388__Synaptobrevin_
Solyc06g066010	4.04977	1.00859	-2.0055	2.00E-04	0.00226017	yes	GO:0045263	U11/U12_small_nuclear_ribonucleoprotein_protein_(AHRD_V1_*-*-_C1C3V0_RANCA);_contains_Interpro_domain(s)__IPR000626__Ubiquitin_
Solyc06g066680	1.06774	7.13985	2.74134	5.00E-05	0.000666568	yes	GO:0015227	Mitochondrial_carrier_protein_(AHRD_V1_***-_D2VIZ2_NAEGR);_contains_Interpro_domain(s)__IPR002067__Mitochondrial_carrier_protein_
Solyc06g068270	15.6856	33.9778	1.11515	5.00E-05	0.000666568	yes	GO:0009815	1-aminocyclopropane-1-carboxylate_oxidase_1_(AHRD_V1_**-*_ACCO1_MALDO);_contains_Interpro_domain(s)__IPR005123__Oxoglutarate_and_iron-dependent_oxygenase_
Solyc06g068510	1.39987	5.03314	1.84616	5.00E-05	0.000666568	yes	GO:0004683	Serine/threonine-protein_kinase_3_(AHRD_V1_*-**_STK3_DANRE);_contains_Interpro_domain(s)__IPR002290__Serine/threonine_protein_kinase_
Solyc06g068670	14.8053	30.1604	1.02654	5.00E-05	0.000666568	yes	GO:0016207	Unknown_Protein_(AHRD_V1)
Solyc06g068880	26.7307	12.7593	-1.06695	5.00E-05	0.000666568	yes	GO:0005515,GO:0004185	Serine_carboxypeptidase_1_(AHRD_V1_****_B6U0V5_MAIZE);_contains_Interpro_domain(s)__IPR001563__Peptidase_S10,_serine_carboxypeptidase_
Solyc06g069040	0.420532	2.62714	2.6432	5.00E-05	0.000666568	yes	GO:0004364	Glutathione_S-transferase_(AHRD_V1_****_Q84T17_PHAAT);_contains_Interpro_domain(s)__IPR004046__Glutathione_S-transferase,_C-terminal_
Solyc06g069190	5.40801	11.3316	1.06718	2.00E-04	0.00226017	yes	GO:0006508	Nucellin-like_aspartic_protease_(Fragment)_(AHRD_V1_**--_Q8L886_MAIZE);_contains_Interpro_domain(s)__IPR001461__Peptidase_A1_
Solyc06g069630	0.254732	0.788997	1.63104	0.0034	0.0230279	yes	GO:0019199,GO:0005057	Unknown_Protein_(AHRD_V1)
Solyc06g069640	7.44446	1.61593	-2.2038	0.0015	0.0120372	yes	GO:0000287,GO:0047429	MazG_nucleotide_pyrophosphohydrolase_(AHRD_V1_***-_D9SGR6_9PROT);_contains_Interpro_domain(s)__IPR011394__NTP_Pyrophosphohydrolase_MazG-related,_RS21-C6_
Solyc06g069760	12.6313	26.4834	1.06809	5.00E-05	0.000666568	yes	GO:0005515,GO:0003700	Dof_zinc_finger_protein_(AHRD_V1_***-_C4B6D7_IPOBA);_contains_Interpro_domain(s)__IPR003851__Zinc_finger,_Dof-type_
Solyc06g071290	0.392373	1.08224	1.46372	0.008	0.0447288	yes	GO:0004028	Betaine_aldehyde_dehydrogenase_(AHRD_V1_****_D2DEK8_LYCBA);_contains_Interpro_domain(s)__IPR015590__Aldehyde_dehydrogenase_
Solyc06g071730	1.86804	0.534298	-1.80581	0.00375	0.0248864	yes	NA	NA
Solyc06g072530	2.34382	13.3981	2.51509	5.00E-05	0.000666568	yes	GO:0006520	UPF0497_membrane_protein_8_(AHRD_V1_***-_U4978_VITVI);_contains_Interpro_domain(s)__IPR006459__Uncharacterised_protein_family_UPF0497,_trans-membrane_plant_subgroup_
Solyc06g072660	2.40017	0.927589	-1.37158	0.00085	0.00753595	yes	GO:0016021	Dek_protein_(AHRD_V1_*-*-_B6SWA1_MAIZE);_contains_Interpro_domain(s)__IPR014876__DEK,_C-terminal_
Solyc06g072680	7.79956	2.23526	-1.80295	0.00465	0.0294143	yes	GO:0008152,GO:0055114	Receptor_expression-enhancing_protein_5_(AHRD_V1_**--_C1C4Y8_RANCA);_contains_Interpro_domain(s)__IPR004345__TB2/DP1_and_HVA22_related_protein_
Solyc06g073140	0.139656	0.70855	2.34299	0.0037	0.0246087	yes	GO:0005515	Unknown_Protein_(AHRD_V1)
Solyc06g073940	2.41496	0.523416	-2.20597	5.00E-05	0.000666568	yes	GO:0004843	Unknown_Protein_(AHRD_V1)
Solyc06g074030	261.505	92.9124	-1.49289	5.00E-05	0.000666568	yes	GO:0000175	CCR4-NOT_transcription_complex_subunit_7_(AHRD_V1_***-_B4FG48_MAIZE);_contains_Interpro_domain(s)__IPR006941__Ribonuclease_CAF1_
Solyc06g074050	6.41919	2.78987	-1.20219	0.0084	0.0463356	yes	GO:0000175	Harpin-induced_1_(AHRD_V1_**--_Q2HSJ9_MEDTR);_contains_Interpro_domain(s)__IPR010847__Harpin-induced_1_
Solyc06g074190	0.291949	2.67118	3.19369	5.00E-05	0.000666568	yes	GO:0019825	Os04g0625000_protein_(Fragment)_(AHRD_V1_*-*-_Q0J9Y7_ORYSJ)
Solyc06g074200	1.14427	56.0414	5.61399	5.00E-05	0.000666568	yes	GO:0019825	Sex-linked_protein_9_(Fragment)_(AHRD_V1_***-_D7RW11_SILCU);_contains_Interpro_domain(s)__IPR017498__Photosystem_I_PsaO_
Solyc06g074670	4.64595	14.6875	1.66055	5.00E-05	0.000666568	yes	GO:0048040,GO:0051287	Bifunctional_polymyxin_resistance_arnA_protein_(AHRD_V1_***-_B6TQB1_MAIZE);_contains_Interpro_domain(s)__IPR001509__NAD-dependent_epimerase/dehydratase_
Solyc06g074710	103.584	14.7452	-2.81249	5.00E-05	0.000666568	yes	GO:0047205,GO:0047172	Hydroxycinnamoyl_CoA_shikimate/quinate_hydroxycinnamoyltransferase-like_protein_(Fragment)_(AHRD_V1_**-*_B9GF60_POPTR);_contains_Interpro_domain(s)__IPR003480__Transferase_
Solyc06g075580	0.207031	0.601828	1.53951	0.00415	0.0269192	yes	GO:0008574	Kinesin-5_(AHRD_V1_*-*-_D2V727_NAEGR);_contains_Interpro_domain(s)__IPR001752__Kinesin,_motor_region_
Solyc06g075960	192.426	474.337	1.30161	5.00E-05	0.000666568	yes	GO:0005634,GO:0003677	Histone_H4_(AHRD_V1_***-_B6T0P4_MAIZE);_contains_Interpro_domain(s)__IPR001951__Histone_H4_
Solyc06g076100	5.5508	16.3754	1.56076	5.00E-05	0.000666568	yes	GO:0003824	Protein_phosphatase_2C_containing_protein_(AHRD_V1_*-*-_B6T998_MAIZE);_contains_Interpro_domain(s)__IPR015655__Protein_phosphatase_2C_
Solyc06g076110	8.39409	17.6761	1.07435	0.0017	0.0132601	yes	NA	NA
Solyc06g076480	22.0748	52.4764	1.24927	5.00E-05	0.000666568	yes	GO:0005515	Pentapeptide_repeat-containing_protein_(AHRD_V1_*-*-_D8G5N8_9CYAN);_contains_Interpro_domain(s)__IPR001646__Pentapeptide_repeat_
Solyc06g076660	13.7379	4.77786	-1.52372	5.00E-05	0.000666568	yes	GO:0032183,GO:0032405	Proliferating_cell_nuclear_antigen_(AHRD_V1_***-_Q8H0Q1_SOLLC);_contains_Interpro_domain(s)__IPR000730__Proliferating_cell_nuclear_antigen,_PCNA_
Solyc06g076780	3.05108	17.6909	2.53562	5.00E-05	0.000666568	yes	GO:0005515	Beta-D-glucosidase_(AHRD_V1_***-_Q7XAS3_GOSHI);_contains_Interpro_domain(s)__IPR001764__Glycoside_hydrolase,_family_3,_N-terminal_
Solyc06g082190	4.00805	11.8855	1.56823	5.00E-05	0.000666568	yes	GO:0004712	Serine/threonine/tyrosine_kinase_(AHRD_V1_*-**_Q9AWA6_ARAHY);_contains_Interpro_domain(s)__IPR002290__Serine/threonine_protein_kinase_
Solyc06g082570	0.433128	2.46874	2.51091	0.00115	0.00965211	yes	GO:0019538,GO:0005524,GO:0017111	Unknown_Protein_(AHRD_V1);_contains_Interpro_domain(s)__IPR011684__KIP1-like_
Solyc06g083230	0.68986	1.76744	1.35729	0.0037	0.0246087	yes	GO:0003934	GTP_cyclohydrolase_I_(AHRD_V1_****_Q8VYU3_SOLLC);_contains_Interpro_domain(s)__IPR001474__GTP_cyclohydrolase_I_
Solyc06g083480	1.18452	4.26032	1.84665	0.00795	0.0445318	yes	GO:0005515,GO:0004022	Short_chain_alcohol_dehydrogenase-like_(AHRD_V1_**-*_Q8LFZ4_ARATH);_contains_Interpro_domain(s)__IPR002347__Glucose/ribitol_dehydrogenase_
Solyc06g083490	1.90223	7.03506	1.88687	0.00745	0.042507	yes	GO:0016020,GO:0008152,GO:0055114	Tropinone_reductase-like_protein_16_(AHRD_V1_**--_B2BXZ1_9BRAS);_contains_Interpro_domain(s)__IPR002347__Glucose/ribitol_dehydrogenase_
Solyc06g083660	10.6218	5.23732	-1.02013	5.00E-05	0.000666568	yes	GO:0005515	Genomic_DNA_chromosome_5_BAC_clone_F6B6_(AHRD_V1_***-_Q9LKC1_ARATH)
Solyc06g084100	5.90686	1.60549	-1.87938	5.00E-05	0.000666568	yes	NA	NA
Solyc07g005100	28.3068	130.581	2.20572	5.00E-05	0.000666568	yes	GO:0008084,GO:0008843	Chitinase-like_protein_(AHRD_V1_***-_O81861_ARATH);_contains_Interpro_domain(s)__IPR011583__Chitinase_II_
Solyc07g005380	0	3.89575	Inf	5.00E-05	0.000666568	yes	GO:0009607	Pathogenesis-related_(PR)-10-related_norcoclaurine_synthase-like_protein_(AHRD_V1_**--_C3SBS5_ESCCA);_contains_Interpro_domain(s)__IPR000916__Bet_v_I_allergen_
Solyc07g005390	2.12443	9.18971	2.11294	5.00E-05	0.000666568	yes	GO:0004028	Aldehyde_dehydrogenase_(AHRD_V1_****_A7GLM2_BACCN);_contains_Interpro_domain(s)__IPR015590__Aldehyde_dehydrogenase_
Solyc07g006300	0.894023	3.80282	2.08868	5.00E-05	0.000666568	yes	GO:0009924	CER1_protein_(Fragment)_(AHRD_V1_*---_Q0WLZ2_ARATH);_contains_Interpro_domain(s)__IPR006694__Fatty_acid_hydroxylase_
Solyc07g006410	1.11287	2.92855	1.3959	0.00855	0.0469913	yes	GO:0008270	Unknown_Protein_(AHRD_V1)
Solyc07g006500	21.6841	84.5685	1.96348	5.00E-05	0.000666568	yes	GO:0003825,GO:0004805	Alpha_alpha-trehalose-phosphate_synthase_(UDP-forming)_(AHRD_V1_****_D2REU5_ARCPA);_contains_Interpro_domain(s)__IPR001830__Glycosyl_transferase,_family_20_
Solyc07g006570	3.84378	22.5457	2.55226	5.00E-05	0.000666568	yes	GO:0033897	S8-RNase_(Fragment)_(AHRD_V1_**--_Q5XPJ2_MALDO);_contains_Interpro_domain(s)__IPR001568__Ribonuclease_T2_
Solyc07g006870	2.42339	0.588173	-2.04272	0.00345	0.0232535	yes	GO:0016798	Xyloglucan_endotransglucosylase/hydrolase_8_(AHRD_V1_****_C0IRI1_MALDO);_contains_Interpro_domain(s)__IPR016455__Xyloglucan_endotransglucosylase/hydrolase_
Solyc07g006890	83.4417	29.0224	-1.5236	5.00E-05	0.000666568	yes	GO:0019825	Cytochrome_P450
Solyc07g007180	11.3216	26.9415	1.25075	5.00E-05	0.000666568	yes	GO:0008270	RING-H2_finger_protein_(AHRD_V1_*-*-_B6TJA7_MAIZE);_contains_Interpro_domain(s)__IPR018957__Zinc_finger,_C3HC4_RING-type_
Solyc07g007670	0.242112	1.10309	2.18781	0.00145	0.0117139	yes	GO:0004722,GO:0003993	Purple_acid_phosphatase_3_(AHRD_V1_****_Q6J5M8_SOLTU);_contains_Interpro_domain(s)__IPR015914__Purple_acid_phosphatase,_N-terminal_
Solyc07g007800	1.6543	9.53688	2.52729	5.00E-05	0.000666568	yes	GO:0046872	Adiponectin_receptor_(AHRD_V1_***-_Q16FL3_AEDAE);_contains_Interpro_domain(s)__IPR004254__Hly-III_related_
Solyc07g007930	56.5337	243.938	2.10933	5.00E-05	0.000666568	yes	GO:0006508	Alkaline_alpha_galactosidase_2_(AHRD_V1_**--_Q575Z7_MAIZE);_contains_Interpro_domain(s)__IPR008811__Raffinose_synthase_
Solyc07g008100	2.14294	0.738873	-1.53619	0.00255	0.018305	yes	GO:0000166	Genomic_DNA_chromosome_3_P1_clone_MUJ8_(AHRD_V1_*-*-_Q9LRN2_ARATH)
Solyc07g008520	0.883307	3.92692	2.15241	5.00E-05	0.000666568	yes	GO:0042936	Peptide_transporter_(AHRD_V1_**-*_O48542_HORVU);_contains_Interpro_domain(s)__IPR000109__TGF-beta_receptor,_type_I/II_extracellular_region_
Solyc07g009230	7.35456	1.98944	-1.88628	0.00205	0.0153805	yes	GO:0008116	Unknown_Protein_(AHRD_V1)
Solyc07g009380	1.25476	7.1108	2.5026	5.00E-05	0.000666568	yes	GO:0016798	Xyloglucan_endotransglucosylase/hydrolase_2_(AHRD_V1_****_Q8GTJ0_MALDO);_contains_Interpro_domain(s)__IPR016455__Xyloglucan_endotransglucosylase/hydrolase__IPR008263__Glycoside_hydrolase,_family_16,_active_site_
Solyc07g009500	12.1103	448.713	5.21148	5.00E-05	0.000666568	yes	GO:0008061,GO:0016998	Chitinase_(AHRD_V1_***-_P93327_MEDTR);_contains_Interpro_domain(s)__IPR001002__Chitin-binding,_type_1_
Solyc07g009510	0	3.3872	Inf	0.00535	0.032755	yes	GO:0008061,GO:0016998	Chitinase_(AHRD_V1_***-_P93327_MEDTR);_contains_Interpro_domain(s)__IPR001002__Chitin-binding,_type_1_
Solyc07g009530	1413.22	3897.74	1.46365	0.004	0.0261902	yes	GO:0008061,GO:0016998	Chitinase_(AHRD_V1_***-_Q8MD06_LEUGL);_contains_Interpro_domain(s)__IPR001002__Chitin-binding,_type_1_
Solyc07g016160	0.458629	1.70107	1.89104	5.00E-05	0.000666568	yes	NA	NA
Solyc07g017420	0.919281	4.80863	2.38705	5.00E-05	0.000666568	yes	GO:0008538,GO:0070628	Unknown_Protein_(AHRD_V1)
Solyc07g025370	1.08042	3.2403	1.58453	1.00E-04	0.00124597	yes	GO:0008395,GO:0019825	Cytochrome_P450
Solyc07g026710	3.79756	0	#NAME?	5.00E-05	0.000666568	yes	GO:0003700	Unknown_Protein_(AHRD_V1)
Solyc07g026930	0.563147	6.05305	3.42608	5.00E-05	0.000666568	yes	GO:0008493	Tetracycline_transporter_(AHRD_V1_**-*_D7L897_ARALY);_contains_Interpro_domain(s)__IPR016196__Major_facilitator_superfamily,_general_substrate_transporter_
Solyc07g040960	274.1	94.0096	-1.54382	5.00E-05	0.000666568	yes	GO:0016042	Os07g0175100_protein_(Fragment)_(AHRD_V1_*---_Q0D898_ORYSJ)
Solyc07g040990	19.8094	48.9431	1.30492	5.00E-05	0.000666568	yes	GO:0005515	Protein_phosphatase_2C_(AHRD_V1_***-_A5A6P8_WHEAT);_contains_Interpro_domain(s)__IPR015655__Protein_phosphatase_2C_
Solyc07g041280	0.634176	2.83957	2.16272	0.00035	0.0036208	yes	GO:0000257,GO:0050126	Nitrilase_2_(AHRD_V1_**-*_D3BLP1_POLPA);_contains_Interpro_domain(s)__IPR003010__Nitrilase/cyanide_hydratase_and_apolipoprotein_N-acyltransferase_
Solyc07g041610	12.5469	5.7208	-1.13304	6.00E-04	0.00568117	yes	GO:0005488	Unknown_Protein_(AHRD_V1)
Solyc07g043420	0.181368	1.33381	2.87856	0.00245	0.0177419	yes	GO:0010302,GO:0045431	2-oxoglutarate-dependent_dioxygenase_(AHRD_V1_**-*_Q9ZSH4_SOLCH);_contains_Interpro_domain(s)__IPR005123__Oxoglutarate_and_iron-dependent_oxygenase_
Solyc07g043550	0.628407	4.33424	2.78601	5.00E-05	0.000666568	yes	GO:0050373,GO:0042803	UDP-glucose_4-epimerase_(AHRD_V1_****_A6LK35_THEM4);_contains_Interpro_domain(s)__IPR005886__UDP-glucose_4-epimerase_
Solyc07g045180	17.3714	8.52629	-1.02672	5.00E-05	0.000666568	yes	GO:0005515,GO:0003700	CONSTANS-like_zinc_finger_protein_(AHRD_V1_**--_D0EP07_SOYBN);_contains_Interpro_domain(s)__IPR010402__CCT_domain_
Solyc07g045430	3.50798	22.3725	2.67301	5.00E-05	0.000666568	yes	GO:0051287,GO:0047631	Nudix_hydrolase_2_(AHRD_V1_**--_B6U183_MAIZE);_contains_Interpro_domain(s)__IPR000086__NUDIX_hydrolase_domain_
Solyc07g045540	2.38004	5.09484	1.09805	4.00E-04	0.00406831	yes	GO:0004345	Glucose-6-phosphate_1-dehydrogenase_(AHRD_V1_****_O65856_TOBAC);_contains_Interpro_domain(s)__IPR001282__Glucose-6-phosphate_dehydrogenase_
Solyc07g049440	2.93962	25.2346	3.1017	5.00E-05	0.000666568	yes	GO:0004091	GDSL_esterase/lipase_At2g04570_(AHRD_V1_***-_GDL34_ARATH);_contains_Interpro_domain(s)__IPR001087__Lipase,_GDSL_
Solyc07g049550	6.38753	12.8978	1.0138	0.00065	0.00605953	yes	GO:0045544,GO:0045431	1-aminocyclopropane-1-carboxylate_oxidase_(AHRD_V1_****_Q94F66_SOLTU);_contains_Interpro_domain(s)__IPR005123__Oxoglutarate_and_iron-dependent_oxygenase_
Solyc07g052370	0	1.3243	Inf	5.00E-05	0.000666568	yes	GO:0019825	Cytochrome_P450
Solyc07g052380	1.49682	0.383299	-1.96536	0.00105	0.00898355	yes	GO:0016020	Multidrug_resistance_protein_mdtK_(AHRD_V1_**--_MDTK_YERP3);_contains_Interpro_domain(s)__IPR002528__Multi_antimicrobial_extrusion_protein_MatE_
Solyc07g052400	0.590365	2.1362	1.85537	5.00E-05	0.000666568	yes	GO:0005217,GO:0005515	Glutamate-gated_kainate-type_ion_channel_receptor_subunit_GluR5_(AHRD_V1_****_B9GU66_POPTR);_contains_Interpro_domain(s)__IPR017103__Ionotropic_glutamate-like_receptor,_plant_
Solyc07g052790	0.134588	1.15833	3.10543	0.00065	0.00605953	yes	GO:0030275,GO:0000166	Nbs-lrr,_resistance_protein
Solyc07g052970	1.26575	0.392727	-1.68839	0.00305	0.0212048	yes	GO:0005515,GO:0009416	Phototropic-responsive_NPH3_family_protein_(AHRD_V1_**--_D7LA45_ARALY);_contains_Interpro_domain(s)__IPR004249__NPH3_
Solyc07g052990	281.972	133.959	-1.07377	0.00545	0.0332884	yes	GO:0016798	Unknown_Protein_(AHRD_V1)
Solyc07g053290	4.1276	8.84169	1.09902	0.00065	0.00605953	yes	GO:0003700	BHLH_transcription_factor_(AHRD_V1_*--*_B4FMK3_MAIZE);_contains_Interpro_domain(s)__IPR001092__Basic_helix-loop-helix_dimerisation_region_bHLH_
Solyc07g053360	0.70228	3.72774	2.40818	5.00E-05	0.000666568	yes	GO:0005515,GO:0042626	Seed_biotin-containing_protein_SBP65_(AHRD_V1_*---_SBP65_PEA);_contains_Interpro_domain(s)__IPR004238__Late_embryogenesis_abundant_protein_
Solyc07g053640	17.0935	38.096	1.15619	5.00E-05	0.000666568	yes	GO:0003700,GO:0010843	Arabinogalactan-protein_(AHRD_V1_*-*-_Q41256_NICAL)
Solyc07g054300	3.61913	13.0578	1.8512	5.00E-05	0.000666568	yes	GO:0003824	Phosphatase_2C_family_protein_(AHRD_V1_***-_D7KDP0_ARALY);_contains_Interpro_domain(s)__IPR015655__Protein_phosphatase_2C_
Solyc07g054430	0.420377	2.08701	2.31168	0.0011	0.00931886	yes	GO:0030412,GO:0030409	Glutamate_formiminotransferase_(AHRD_V1_****_B6UFR4_MAIZE);_contains_Interpro_domain(s)__IPR012886__Formiminotransferase,_N-terminal_
Solyc07g055050	2.24845	12.1604	2.43519	5.00E-05	0.000666568	yes	GO:0003723	ATP_synthase_I-like_protein_(AHRD_V1_**--_A8HNA8_CHLRE);_contains_Interpro_domain(s)__IPR008413__ATPase,_F0_complex,_subunit_I,_bacillus-type_
Solyc07g055280	3.28991	9.79468	1.57395	5.00E-05	0.000666568	yes	GO:0045449	WRKY_transcription_factor_5_(AHRD_V1_***-_A7UGD2_SOLTU);_contains_Interpro_domain(s)__IPR003657__DNA-binding_WRKY_
Solyc07g055640	0.169421	2.55739	3.91599	5.00E-05	0.000666568	yes	GO:0005515	Receptor-like_kinase_(AHRD_V1_*-*-_B6EB06_NICGU);_contains_Interpro_domain(s)__IPR002290__Serine/threonine_protein_kinase_
Solyc07g055920	161.474	69.7218	-1.21162	5.00E-05	0.000666568	yes	GO:0005515	Agamous_MADS-box_transcription_factor_(AHRD_V1_**--_B2CDE2_9ASPA);_contains_Interpro_domain(s)__IPR002487__Transcription_factor,_K-box_
Solyc07g056000	32.3573	12.5085	-1.37118	5.00E-05	0.000666568	yes	GO:0016798	Xyloglucan_endotransglucosylase/hydrolase_7_(AHRD_V1_****_C0IRG6_ACTDE);_contains_Interpro_domain(s)__IPR016455__Xyloglucan_endotransglucosylase/hydrolase__IPR008263__Glycoside_hydrolase,_family_16,_active_site_
Solyc07g056270	2.71512	0.775901	-1.80707	0.00015	0.00176682	yes	GO:0006468	Receptor-like_protein_kinase_(AHRD_V1_***-_Q9LYS5_ARATH);_contains_Interpro_domain(s)__IPR002290__Serine/threonine_protein_kinase_
Solyc07g056280	1.24308	3.14456	1.33893	0.00925	0.0498696	yes	GO:0045449	WRKY_transcription_factor_16_(AHRD_V1_*-*-_Q7X7E3_ORYSJ);_contains_Interpro_domain(s)__IPR003657__DNA-binding_WRKY_
Solyc07g056540	1.49406	13.2173	3.14512	5.00E-05	0.000666568	yes	GO:0008891	L-lactate_dehydrogenase_(AHRD_V1_***-_C0S8Q7_PARBP);_contains_Interpro_domain(s)__IPR012133__Alpha-hydroxy_acid_dehydrogenase,_FMN-dependent_
Solyc07g061970	1.21967	6.56042	2.4273	5.00E-05	0.000666568	yes	GO:0004416,GO:0047951	60S_ribosomal_protein_L18A_(AHRD_V1_*-*-_B6T286_MAIZE)
Solyc07g062130	1.05827	4.58202	2.11428	5.00E-05	0.000666568	yes	GO:0050377,GO:0010280	Dtdp-glucose_4_6-dehydratase_(AHRD_V1_*-**_B8C5W5_THAPS);_contains_Interpro_domain(s)__IPR016040__NAD(P)-binding_domain_
Solyc07g062490	0.210784	5.09778	4.59603	0.0066	0.0387817	yes	GO:0005529	S-locus-specific_glycoprotein_(AHRD_V1_**--_SLSG0_BRAOA);_contains_Interpro_domain(s)__IPR001480__Curculin-like_(mannose-binding)_lectin_
Solyc07g062500	1.38343	3.88553	1.48986	5.00E-05	0.000666568	yes	GO:0019825	Cytochrome_P450
Solyc07g062750	2.43878	0.658292	-1.88936	0.0011	0.00931886	yes	GO:0005515	ERI1_exoribonuclease_3_(AHRD_V1_**--_ERI3_BOVIN);_contains_Interpro_domain(s)__IPR006055__Exonuclease_
Solyc07g063770	1.54669	4.99552	1.69145	5.00E-05	0.000666568	yes	GO:0019199,GO:0004674	Serine/threonine_kinase_receptor_(AHRD_V1_****_Q7DMS5_BRANA);_contains_Interpro_domain(s)__IPR002290__Serine/threonine_protein_kinase_
Solyc07g063850	0.23431	1.3084	2.48132	7.00E-04	0.00645255	yes	GO:0010279	Indole-3-acetic_acid-amido_synthetase_GH3.8_(AHRD_V1_****_B6U4E2_MAIZE);_contains_Interpro_domain(s)__IPR004993__GH3_auxin-responsive_promoter_
Solyc07g063860	12.1494	3.22838	-1.91201	5.00E-05	0.000666568	yes	GO:0010279	POT_family_domain_containing_protein_expressed_(AHRD_V1_***-_D8L9H8_WHEAT);_contains_Interpro_domain(s)__IPR007493__Protein_of_unknown_function_DUF538_
Solyc07g063950	0.225316	1.11125	2.30216	0.002	0.0150741	yes	GO:0004672,GO:0005515	Receptor-like_kinase_(AHRD_V1_****_A7VM68_9VIRI);_contains_Interpro_domain(s)__IPR002290__Serine/threonine_protein_kinase_
Solyc07g064160	258.152	101.005	-1.3538	5.00E-05	0.000666568	yes	GO:0008270,GO:0042803	Thiazole_biosynthetic_enzyme_(AHRD_V1_***-_D6N3H1_GOSHI);_contains_Interpro_domain(s)__IPR002922__Thiamine_biosynthesis_Thi4_protein_
Solyc07g064180	75.9786	15.5841	-2.28552	5.00E-05	0.000666568	yes	NA	NA
Solyc07g064740	1.14442	3.68614	1.68749	5.00E-05	0.000666568	yes	GO:0004091	Rab3_GTPase-activating_protein_catalytic_subunit_(AHRD_V1_***-_RB3GP_MOUSE)
Solyc07g065180	28.8839	13.3109	-1.11766	5.00E-05	0.000666568	yes	GO:0016831	Decarboxylase_family_protein_(AHRD_V1_***-_B6TTZ3_MAIZE);_contains_Interpro_domain(s)__IPR005269__Conserved_hypothetical_protein_CHP00730_
Solyc07g065410	274.332	92.3753	-1.57035	5.00E-05	0.000666568	yes	GO:0008324	Unknown_Protein_(AHRD_V1)
Solyc07g065980	16.7005	118.772	2.83024	5.00E-05	0.000666568	yes	GO:0004553	Alkaline_alpha_galactosidase_I_(AHRD_V1_**--_Q3Y5A3_CUCSA);_contains_Interpro_domain(s)__IPR008811__Raffinose_synthase_
Solyc07g066020	2.22283	5.0122	1.17305	0.001	0.00861275	yes	GO:0015171	Amino_acid_permease_(AHRD_V1_****_B9N5L8_POPTR);_contains_Interpro_domain(s)__IPR013057__Amino_acid_transporter,_transmembrane_
Solyc07g066150	13.4037	42.8719	1.6774	5.00E-05	0.000666568	yes	GO:0016020	Photosystem_I_reaction_center_subunit_V_(AHRD_V1_***-_B6U534_MAIZE);_contains_Interpro_domain(s)__IPR017494__Photosystem_I_reaction_center,_PsaG,_plant_
Solyc07g066310	822.687	1747.99	1.08728	5.00E-05	0.000666568	yes	GO:0042651	photosystem_II_polypeptide_(AHRD_V1_***-_Q6V7X5_TRIPR);_contains_Interpro_domain(s)__IPR006814__Photosystem_II_protein_PsbR_
Solyc07g005020	29.6383	11.2438	-1.39834	5.00E-05	0.000666568	yes	GO:0005515	DNA_replication_licensing_factor_(AHRD_V1_***-_Q2UAJ0_ASPOR);_contains_Interpro_domain(s)__IPR008048__MCM_protein_5_
Solyc07g005180	2.49461	9.44493	1.92072	5.00E-05	0.000666568	yes	GO:0016301	Unknown_Protein_(AHRD_V1);_contains_Interpro_domain(s)__IPR010471__Protein_of_unknown_function_DUF1068_
Solyc07g005820	0.0614299	0.627383	3.35233	0.0041	0.026729	yes	GO:0051082,GO:0005524	heat_shock_protein_(AHRD_V1_***-_B2D2G5_CAPSN);_contains_Interpro_domain(s)__IPR013126__Heat_shock_protein_70_
Solyc07g006140	15.0628	5.5777	-1.43325	5.00E-05	0.000666568	yes	GO:0008395,GO:0019825	Cytochrome_P450
Solyc07g006770	0.537827	1.5591	1.5355	0.00075	0.00681284	yes	GO:0005515,GO:0004675	Receptor_like_kinase,_RLK
Solyc07g006910	2.13676	4.38293	1.03647	0.0051	0.0316417	yes	GO:0010329,GO:0009672	Solute_carrier_family_35_member_E3_(AHRD_V1_**--_S35E3_DANRE);_contains_Interpro_domain(s)__IPR004853__Protein_of_unknown_function_DUF250_
Solyc07g006970	5.66335	12.4577	1.13731	5.00E-05	0.000666568	yes	GO:0008506	Solute_carrier_family_2,_facilitated_glucose_transporter_member_5_(AHRD_V1_***-_GTR5_RAT);_contains_Interpro_domain(s)__IPR003663__Sugar/inositol_transporter_
Solyc07g007150	14.2901	4.51103	-1.66349	0.00155	0.0123672	yes	GO:0004712	Unknown_Protein_(AHRD_V1)
Solyc07g007600	36.3415	133.449	1.8766	5.00E-05	0.000666568	yes	GO:0009678	Pyrophosphate-energized_proton_pump_(AHRD_V1_***-_B0SRX3_LEPBP);_contains_Interpro_domain(s)__IPR004131__Inorganic_H+_pyrophosphatase_
Solyc07g007750	5.99442	2.0749	-1.53058	0.00525	0.0322737	yes	GO:0030414	Defensin_protein_(AHRD_V1_***-_B1N678_SOLLC);_contains_Interpro_domain(s)__IPR008177__Gamma_Purothionin_
Solyc07g007760	302.136	984.491	1.70418	5.00E-05	0.000666568	yes	GO:0030414	Defensin_protein_(AHRD_V1_***-_B1N681_SOLPI);_contains_Interpro_domain(s)__IPR008177__Gamma_Purothionin_
Solyc07g008110	24.5254	62.9533	1.36001	5.00E-05	0.000666568	yes	GO:0009055	Blue_copper_protein_(Fragment)_(AHRD_V1_*---_O82576_MAIZE);_contains_Interpro_domain(s)__IPR003245__Plastocyanin-like_
Solyc07g008140	0.919482	6.85363	2.89797	5.00E-05	0.000666568	yes	GO:0009055	Blue_copper_protein_(Fragment)_(AHRD_V1_*---_O82576_MAIZE);_contains_Interpro_domain(s)__IPR003245__Plastocyanin-like_
Solyc07g008250	45.6763	114.795	1.32954	5.00E-05	0.000666568	yes	GO:0005515,GO:0004842	SCF_E3_ubiquitin_ligase_complex_F-box_protein_grrA_(AHRD_V1_*-**_C5FDH1_NANOT);_contains_Interpro_domain(s)__IPR006553__Leucine-rich_repeat,_cysteine-containing_subtype_
Solyc07g008280	3.65546	9.57399	1.38907	0.0016	0.012699	yes	GO:0005840	Unknown_Protein_(AHRD_V1)
Solyc07g008440	0.690004	2.79844	2.01994	7.00E-04	0.00645255	yes	GO:0005345	Purine_permease_family_protein_(AHRD_V1_**-*_D7MCV2_ARALY);_contains_Interpro_domain(s)__IPR004853__Protein_of_unknown_function_DUF250_
Solyc07g008630	0.13036	0.589826	2.17779	0.00175	0.0135799	yes	GO:0016301	LRR_receptor-like_serine/threonine-protein_kinase,_RLP
Solyc07g009470	2.60507	0.529352	-2.29902	0.00075	0.00681284	yes	GO:0005515	Unknown_Protein_(AHRD_V1)
Solyc07g018070	0.814566	0.185776	-2.13246	0.00045	0.00449603	yes	GO:0019538	Heat_shock_protein-related_(Fragment)_(AHRD_V1_*---_B7ZEI4_ARATH);_contains_Interpro_domain(s)__IPR004176__Clp,_N-terminal_
Solyc07g018190	0.126387	0.578682	2.19493	0.00215	0.0159392	yes	GO:0005515,GO:0019199	Receptor_like_kinase,_RLK
Solyc07g018300	4.66063	1.52406	-1.6126	0.00035	0.0036208	yes	GO:0003697,GO:0047485	Single-stranded_DNA_binding_protein_p30_subunit_(AHRD_V1_****_C5JUU5_AJEDS);_contains_Interpro_domain(s)__IPR014646__Replication_protein_A,_subunit_RPA32_
Solyc07g021120	1.75042	0.722679	-1.27628	8.00E-04	0.00718769	yes	GO:0030528	CST_complex_subunit_CTC1_(AHRD_V1_***-_CTC1_ARATH)
Solyc07g021630	0.502224	1.64724	1.71365	0.00665	0.0390122	yes	GO:0004084	Branched-chain-amino-acid_aminotransferase_(AHRD_V1_****_Q94CF8_CAPAN);_contains_Interpro_domain(s)__IPR005786__Branched-chain_amino_acid_aminotransferase_II_
Solyc07g025380	1.13279	0.221944	-2.35161	2.00E-04	0.00226017	yes	GO:0008395,GO:0019825	Unknown_Protein_(AHRD_V1)
Solyc07g032710	0.527597	1.43211	1.44064	0.00175	0.0135799	yes	GO:0046872,GO:0055114	Genomic_DNA_chromosome_3_P1_clone_MSD24_(AHRD_V1_*-*-_Q9LJ43_ARATH)
Solyc07g039600	8.46932	27.7202	1.71062	5.00E-05	0.000666568	yes	GO:0003700	Unknown_Protein_(AHRD_V1)
Solyc07g042460	0.642875	3.79577	2.56178	5.00E-05	0.000666568	yes	GO:0016174	Respiratory_burst_oxidase-like_protein_E_(AHRD_V1_****_B2D0N7_HORVD);_contains_Interpro_domain(s)__IPR013121__Ferric_reductase,_NAD_binding_
Solyc07g042820	5.70803	1.18945	-2.2627	0.0037	0.0246087	yes	GO:0016021	Chloroplast_envelope_membrane_protein_(AHRD_V1_***-_C4XUP2_CRYJA);_contains_Interpro_domain(s)__IPR004282__CemA_
Solyc07g043050	2.84488	12.6996	2.15834	5.00E-05	0.000666568	yes	GO:0080043	UDP-glucosyltransferase_(AHRD_V1_**-*_A7M6U9_IPONI);_contains_Interpro_domain(s)__IPR002213__UDP-glucuronosyl/UDP-glucosyltransferase_
Solyc07g045420	15.912	34.858	1.13137	5.00E-05	0.000666568	yes	GO:0005515,GO:0016709	ABC-1_domain_protein_(AHRD_V1_**--_B0CF41_ACAM1);_contains_Interpro_domain(s)__IPR004147__ABC-1_
Solyc07g045500	0.465418	3.48513	2.90462	5.00E-05	0.000666568	yes	NA	NA
Solyc07g047850	7.91457	36.8905	2.22067	5.00E-05	0.000666568	yes	GO:0016168	Chlorophyll_a-b_binding_protein_4,_chloroplastic_(AHRD_V1_****_CB24_SOLLC);_contains_Interpro_domain(s)__IPR001344__Chlorophyll_A-B_binding_protein_
Solyc07g048090	1.46811	3.89026	1.40591	0.0051	0.0316417	yes	GO:0004773	Fasciclin-like_arabinogalactan_protein_2_(AHRD_V1_***-_A9XTK7_GOSHI);_contains_Interpro_domain(s)__IPR000782__FAS1_domain_
Solyc07g049280	1.67163	4.35856	1.3826	5.00E-05	0.000666568	yes	GO:0005945	Diphosphate-fructose-6-phosphate_1-phosphotransferase_(AHRD_V1_***-_D0TAW1_9BACE);_contains_Interpro_domain(s)__IPR011183__Pyrophosphate-dependent_phosphofructokinase_PfpB_
Solyc07g049290	0.0859463	15.94	7.535	0.001	0.00861275	yes	GO:0042937,GO:0042936	Nitrate_transporter_(AHRD_V1_****_Q8LG02_ARATH);_contains_Interpro_domain(s)__IPR000109__TGF-beta_receptor,_type_I/II_extracellular_region_
Solyc07g049700	0.402447	4.27505	3.40907	5.00E-05	0.000666568	yes	GO:0005515,GO:0000166	Cc-nbs-lrr,_resistance_protein
Solyc07g051860	1.89395	6.06605	1.67936	0.00045	0.00449603	yes	GO:0004683	Protein_serine/threonine_kinase_(AHRD_V1_****_D3BP85_POLPA);_contains_Interpro_domain(s)__IPR002290__Serine/threonine_protein_kinase_
Solyc07g051950	75.8951	20.5523	-1.88471	5.00E-05	0.000666568	yes	GO:0016021	C4-dicarboxylate_transporter/malic_acid_transport_family_protein_(AHRD_V1_***-_D7KUS7_ARALY);_contains_Interpro_domain(s)__IPR004695__C4-dicarboxylate_transporter/malic_acid_transport_protein_
Solyc07g052480	5.31599	129.286	4.60408	2.00E-04	0.00226017	yes	GO:0046421,GO:0004451	Isocitrate_lyase_(AHRD_V1_****_Q9FQD2_IPOBA);_contains_Interpro_domain(s)__IPR006254__Isocitrate_lyase_
Solyc07g052670	0.972171	3.45694	1.83021	0.00025	0.00273474	yes	GO:0003700	Transcription_factor_(Fragment)_(AHRD_V1_****_D6MKL1_9ASPA);_contains_Interpro_domain(s)__IPR011598__Helix-loop-helix_DNA-binding_
Solyc07g053130	0.562914	2.96308	2.39611	5.00E-05	0.000666568	yes	GO:0019199,GO:0004674	Serine/threonine-protein_kinase_receptor_(AHRD_V1_****_B6U2B7_MAIZE);_contains_Interpro_domain(s)__IPR002290__Serine/threonine_protein_kinase_
Solyc07g053600	0.46831	2.2419	2.25918	5.00E-05	0.000666568	yes	GO:0004675	Receptor_like_kinase,_RLK
Solyc07g053720	3.79954	1.60798	-1.24057	0.0016	0.012699	yes	GO:0004838	Tyrosine_aminotransferase-like_protein_(AHRD_V1_****_Q9LVY1_ARATH);_contains_Interpro_domain(s)__IPR005958__Tyrosine/nicotianamine_aminotransferase_
Solyc07g053910	22.2253	59.8743	1.42973	5.00E-05	0.000666568	yes	GO:0006468	Cell_division_protein_kinase_10_(AHRD_V1_*-*-_D3TRH8_GLOMM);_contains_Interpro_domain(s)__IPR002290__Serine/threonine_protein_kinase_
Solyc07g053920	0.190385	2.03631	3.41896	0.00015	0.00176682	yes	GO:0005975	Mannan_endo-1_4-beta-mannosidase_(AHRD_V1_***-_A8FDC6_BACP2);_contains_Interpro_domain(s)__IPR001547__Glycoside_hydrolase,_family_5_
Solyc07g053950	18.0686	8.9226	-1.01794	0.0054	0.0330164	yes	GO:0005975	Unknown_Protein_(AHRD_V1)
Solyc07g053970	1.15513	2.60331	1.1723	0.00155	0.0123672	yes	GO:0005245	Two-pore_calcium_channel_2_(AHRD_V1_****_B8PXJ9_STRPU);_contains_Interpro_domain(s)__IPR005821__Ion_transport_
Solyc07g054500	1.07502	3.94912	1.87716	5.00E-05	0.000666568	yes	GO:0004674	Receptor_like_kinase,_RLK
Solyc07g054760	1426.12	547.145	-1.3821	5.00E-05	0.000666568	yes	GO:0005198	Wound_induced_protein_(AHRD_V1_***-_B6T0U0_MAIZE)
Solyc07g054770	599.393	71.111	-3.07536	2.00E-04	0.00226017	yes	NA	NA
Solyc07g055470	0	2.06364	Inf	5.00E-05	0.000666568	yes	GO:0019825	Cytochrome_P450
Solyc07g055710	0.152772	5.30723	5.11851	0.0021	0.0156583	yes	GO:0003677	Heat_stress_transcription_factor_A3_(AHRD_V1_*-*-_D1M7W9_SOLLC);_contains_Interpro_domain(s)__IPR000232__Heat_shock_factor_(HSF)-type,_DNA-binding_
Solyc07g056040	15.2521	47.9387	1.65219	5.00E-05	0.000666568	yes	GO:0005515	UPF0497_membrane_protein_11_(AHRD_V1_***-_U497B_VITVI);_contains_Interpro_domain(s)__IPR006459__Uncharacterised_protein_family_UPF0497,_trans-membrane_plant_subgroup_
Solyc07g056190	20.3472	6.58864	-1.62678	2.00E-04	0.00226017	yes	GO:0004252	NBS-LRR_class_disease_resistance_protein_(AHRD_V1_*---_D5L9G7_ORYSI)
Solyc07g056200	7.86935	22.2358	1.49857	0.00015	0.00176682	yes	GO:0004252	NBS-LRR_class_disease_resistance_protein_(AHRD_V1_**--_D5L9G6_ORYSI)
Solyc07g056210	0	3.35596	Inf	5.00E-05	0.000666568	yes	GO:0004252	Unknown_Protein_(AHRD_V1)
Solyc07g056320	2.00812	7.87095	1.97069	5.00E-05	0.000666568	yes	GO:0003841	ER_glycerol-phosphate_acyltransferase_(AHRD_V1_****_B9T753_RICCO);_contains_Interpro_domain(s)__IPR002123__Phospholipid/glycerol_acyltransferase_
Solyc07g056410	8.04876	3.3237	-1.27598	5.00E-05	0.000666568	yes	GO:0005515,GO:0006468	Receptor_like_kinase,_RLK
Solyc07g056490	42.6277	100.596	1.23871	5.00E-05	0.000666568	yes	GO:0004364	Glutathione_transferase_(AHRD_V1_****_O49821_CARPA);_contains_Interpro_domain(s)__IPR004046__Glutathione_S-transferase,_C-terminal_
Solyc07g056500	66.6599	29.5469	-1.17381	5.00E-05	0.000666568	yes	GO:0004364	Glutathione_transferase_(AHRD_V1_****_O49821_CARPA);_contains_Interpro_domain(s)__IPR004046__Glutathione_S-transferase,_C-terminal_
Solyc07g056570	67.0556	157.927	1.23583	5.00E-05	0.000666568	yes	GO:0045549	9-cis-epoxycarotenoid_dioxygenase
Solyc07g056670	123.495	353.607	1.51769	5.00E-05	0.000666568	yes	GO:0004062	Gibberellin_2-oxidase_2_(AHRD_V1_***-_A0FK57_SOLLC);_contains_Interpro_domain(s)__IPR005123__Oxoglutarate_and_iron-dependent_oxygenase_
Solyc07g062580	1.99578	4.23772	1.08634	0.00035	0.0036208	yes	GO:0005488,GO:0045454	DnaJ_homolog_subfamily_C_member_7_(AHRD_V1_*---_B5X1N5_SALSA);_contains_Interpro_domain(s)__IPR015609__Molecular_chaperone,_heat_shock_protein,_Hsp40,_DnaJ_
Solyc07g062670	43.7031	107.794	1.30246	0.0045	0.0286456	yes	GO:0004674	Unknown_Protein_(AHRD_V1)
Solyc07g062700	45.4895	159.29	1.80805	5.00E-05	0.000666568	yes	GO:0016021,GO:0005509	Sodium/calcium_exchanger_family_protein_(AHRD_V1_***-_D7KKF3_ARALY);_contains_Interpro_domain(s)__IPR004837__Sodium/calcium_exchanger_membrane_region_
Solyc07g062780	4.28879	1.54604	-1.47199	0.0011	0.00931886	yes	GO:0019789	E3_SUMO-protein_ligase_NSE2_(AHRD_V1_****_C3KJP6_ANOFI);_contains_Interpro_domain(s)__IPR004181__Zinc_finger,_MIZ-type_
Solyc07g063460	14.1166	34.0865	1.27181	5.00E-05	0.000666568	yes	GO:0008152	Methyltransferase_family_protein_(AHRD_V1_***-_C0WM11_LACBU);_contains_Interpro_domain(s)__IPR013216__Methyltransferase_type_11_
Solyc07g063600	1.09353	5.16159	2.23882	5.00E-05	0.000666568	yes	GO:0005198	Chlorophyll_a-b_binding_protein_13,_chloroplastic_(AHRD_V1_***-_CB23_SOLLC);_contains_Interpro_domain(s)__IPR001344__Chlorophyll_A-B_binding_protein_
Solyc07g063610	20.9688	43.3134	1.04657	5.00E-05	0.000666568	yes	GO:0042803	Dynein_light_chain_2_cytoplasmic_(AHRD_V1_***-_C3KIM6_ANOFI);_contains_Interpro_domain(s)__IPR001372__Dynein_light_chain,_type_1_and_2_
Solyc07g064500	15.1974	31.7564	1.06323	5.00E-05	0.000666568	yes	GO:0004722	Purple_acid_phosphatase_(AHRD_V1_****_B6TKL3_MAIZE);_contains_Interpro_domain(s)__IPR008963__Purple_acid_phosphatase-like,_N-terminal_
Solyc07g065190	8.84833	2.33711	-1.92068	5.00E-05	0.000666568	yes	GO:0030001	Heavy_metal-associated_domain_containing_protein_expressed_(AHRD_V1_*-*-_Q2QXS5_ORYSJ);_contains_Interpro_domain(s)__IPR006121__Heavy_metal_transport/detoxification_protein_
Solyc07g065420	8.95453	20.4325	1.19017	3.00E-04	0.00319482	yes	GO:0008324	Plant-specific_domain_TIGR01570_family_protein_(AHRD_V1_***-_B6TX93_MAIZE);_contains_Interpro_domain(s)__IPR006460__Protein_of_unknown_function_DUF617,_plant_
Solyc07g065500	2.59174	9.43162	1.86358	3.00E-04	0.00319482	yes	GO:0003700	Nuclear_transcription_factor_Y_subunit_B-3_(AHRD_V1_****_B6SUG8_MAIZE);_contains_Interpro_domain(s)__IPR003957__Transcription_factor,_CBFA/NFYB,_DNA_topoisomerase_
Solyc07g065870	3.83154	1.69642	-1.17543	0.00445	0.0283872	yes	GO:0006282	Regulatory_protein_RecX_(AHRD_V1_*-*-_B6TKG2_MAIZE);_contains_Interpro_domain(s)__IPR003783__Regulatory_protein_RecX_
Solyc07g066550	0.248482	0.834502	1.74777	0.0018	0.0138551	yes	GO:0005515	Receptor_like_kinase,_RLK
Solyc07g066570	5.9141	16.5613	1.48559	5.00E-05	0.000666568	yes	GO:0005515	&gtF3O9.30_(AHRD_V1_***-_Q9SA48_ARATH)
Solyc08g005150	23.7405	7.95551	-1.57732	5.00E-05	0.000666568	yes	GO:0003713,GO:0004842	Ubiquitin_ligase_(AHRD_V1_**-*_B3G3Y7_ADIVA);_contains_Interpro_domain(s)__IPR006575__RWD_
Solyc08g005350	9.09652	19.7979	1.12196	5.00E-05	0.000666568	yes	GO:0004842	F-box_family_protein_(AHRD_V1_***-_B9GFH4_POPTR);_contains_Interpro_domain(s)__IPR001810__Cyclin-like_F-box_
Solyc08g005560	3.73141	8.51081	1.18957	0.00015	0.00176682	yes	GO:0009916	Binding_protein_(AHRD_V1_***-_D7MGU4_ARALY)
Solyc08g006460	7.1381	33.7438	2.24101	5.00E-05	0.000666568	yes	GO:0008270	RING-finger_protein_like_(AHRD_V1_*-*-_B6SVN2_MAIZE);_contains_Interpro_domain(s)__IPR018957__Zinc_finger,_C3HC4_RING-type_
Solyc08g006530	0.344099	2.01155	2.54741	0.00065	0.00605953	yes	GO:0005515,GO:0003700	CONSTANS-like_protein_(AHRD_V1_**--_Q0MQL9_SOLTU);_contains_Interpro_domain(s)__IPR010402__CCT_domain_
Solyc08g006580	17.6609	2.74879	-2.68369	5.00E-05	0.000666568	yes	GO:0008137	Unknown_Protein_(AHRD_V1)
Solyc08g006870	1.41196	3.63859	1.36567	0.00035	0.0036208	yes	GO:0005515,GO:0009416	BZIP_domain_class_transcription_factor_(AHRD_V1_**--_D9ZIQ8_MALDO);_contains_Interpro_domain(s)__IPR004249__NPH3_
Solyc08g007130	0.465953	1.99556	2.09854	3.00E-04	0.00319482	yes	GO:0016161	Beta-amylase_8_(AHRD_V1_****_D7MC27_ARALY);_contains_Interpro_domain(s)__IPR001554__Glycoside_hydrolase,_family_14_
Solyc08g007240	0.779776	26.8749	5.10706	5.00E-05	0.000666568	yes	GO:0051287,GO:0047631	Hydrolase_NUDIX_family_protein_(AHRD_V1_**--_Q2A9R5_BRAOL);_contains_Interpro_domain(s)__IPR000086__NUDIX_hydrolase_domain_
Solyc08g007460	12.7977	38.4126	1.58569	5.00E-05	0.000666568	yes	GO:0008289	Non-specific_lipid-transfer_protein_(AHRD_V1_-***_B9RGU5_RICCO);_contains_Interpro_domain(s)__IPR003612__Plant_lipid_transfer_protein/seed_storage/trypsin-alpha_amylase_inhibitor_
Solyc08g008630	0.216346	2.83127	3.71004	0.00235	0.0171205	yes	GO:0016298,GO:0004091	Homology_to_unknown_gene_(AHRD_V1_***-_Q014B2_OSTTA)
Solyc08g013760	21.1397	8.09522	-1.38481	3.00E-04	0.00319482	yes	NA	NA
Solyc08g014010	1.88831	5.04765	1.41852	5.00E-05	0.000666568	yes	GO:0016165	Unknown_Protein_(AHRD_V1)
Solyc08g014080	4.28111	10.6945	1.32081	1.00E-04	0.00124597	yes	GO:0005515	E3_ubiquitin-protein_ligase_MARCH3_(AHRD_V1_*---_B5X3M1_SALSA);_contains_Interpro_domain(s)__IPR011016__Zinc_finger,_RING-CH-type_
Solyc08g014130	605.876	1693.73	1.48311	5.00E-05	0.000666568	yes	GO:0003852	2-isopropylmalate_synthase_1_(AHRD_V1_****_Q30DX9_9BRAS);_contains_Interpro_domain(s)__IPR005671__Bacterial_2-isopropylmalate_synthase_
Solyc08g016500	1.48161	4.87873	1.71934	5.00E-05	0.000666568	yes	GO:0042802	Potassium_channel_(AHRD_V1_***-_Q9LEG6_SOLLC);_contains_Interpro_domain(s)__IPR000595__Cyclic_nucleotide-binding_
Solyc08g016720	1.01119	2.37899	1.2343	0.0043	0.0275956	yes	GO:0045549	9-cis-epoxycarotenoid_dioxygenase_5_(AHRD_V1_****_A0SE34_9ROSI);_contains_Interpro_domain(s)__IPR004294__Carotenoid_oxygenase_
Solyc08g036610	0	1.43231	Inf	0.0025	0.0180463	yes	GO:0005509	Meiotic_recombination_protein_DMC1_(AHRD_V1_***-_B4FMC1_MAIZE)
Solyc08g041770	1.03398	4.62411	2.16097	5.00E-05	0.000666568	yes	GO:0005515	Os04g0226400_protein_(Fragment)_(AHRD_V1_*-*-_C7J118_ORYSJ)
Solyc08g029360	0.89421	2.18081	1.28618	0.0069	0.040102	yes	GO:0006508	Unknown_Protein_(AHRD_V1)
Solyc08g059730	0.820524	2.02365	1.30234	0.00205	0.0153805	yes	GO:0030246,GO:0004672	S-receptor_kinase_-like_protein_(AHRD_V1_****_O49361_ARATH);_contains_Interpro_domain(s)__IPR002290__Serine/threonine_protein_kinase_
Solyc08g061250	1.24566	2.67308	1.10159	0.00885	0.0482737	yes	GO:0005515,GO:0004674	ATP_binding_/_serine-threonine_kinase_(AHRD_V1_****_C5DB71_VITVI);_contains_Interpro_domain(s)__IPR002290__Serine/threonine_protein_kinase_
Solyc08g061490	1.88898	16.4416	3.12168	5.00E-05	0.000666568	yes	GO:0042398	MTD1_(AHRD_V1_***-_Q9LLM3_MEDTR)
Solyc08g061630	1.64072	5.1556	1.65181	0.00015	0.00176682	yes	GO:0016020	Conserved_hypothetical_membrane_protein_(AHRD_V1_*---_Q7V1G3_PROMP);_contains_Interpro_domain(s)__IPR003425__Protein_of_unknown_function_YGGT_
Solyc08g062330	0.399794	1.84048	2.20275	0.0023	0.0168375	yes	GO:0005515	Ankyrin_repeat_protein_(AHRD_V1_**--_B1Q4U3_9ROSI);_contains_Interpro_domain(s)__IPR002110__Ankyrin_
Solyc08g062810	0	0.66102	Inf	0.00145	0.0117139	yes	GO:0004004,GO:0042802	Unknown_Protein_(AHRD_V1)
Solyc08g066240	1592.64	664.747	-1.26054	5.00E-05	0.000666568	yes	GO:0019752,GO:0030170	Decarboxylase_family_protein_(AHRD_V1_***-_A7GHE9_CLOBL);_contains_Interpro_domain(s)__IPR002129__Pyridoxal_phosphate-dependent_decarboxylase_
Solyc08g066260	13.563	1.2205	-3.47413	5.00E-05	0.000666568	yes	GO:0030170,GO:0019752	Histidine_decarboxylase_(AHRD_V1_***-_Q9MA74_ARATH);_contains_Interpro_domain(s)__IPR002129__Pyridoxal_phosphate-dependent_decarboxylase_
Solyc08g066370	5.81509	2.86321	-1.02217	0.00075	0.00681284	yes	GO:0004473	Serine/threonine-protein_phosphatase_7_long_form_homolog_(AHRD_V1_**--_PPP7L_ARATH);_contains_Interpro_domain(s)__IPR019557__Aminotransferase-like,_plant_mobile_domain_
Solyc08g067160	67.6271	2.2714	-4.89595	5.00E-05	0.000666568	yes	GO:0008474,GO:0004622	Acyl-protein_thioesterase_2_(AHRD_V1_**--_B6T1C9_MAIZE);_contains_Interpro_domain(s)__IPR003140__Phospholipase/carboxylesterase_
Solyc08g067260	9.01544	28.9859	1.68488	5.00E-05	0.000666568	yes	GO:0009922	Fatty_acid_elongase_3-ketoacyl-CoA_synthase_(AHRD_V1_****_Q6DUV6_BRANA);_contains_Interpro_domain(s)__IPR012392__Very-long-chain_3-ketoacyl-CoA_synthase_
Solyc08g067340	27.5333	10.6384	-1.3719	5.00E-05	0.000666568	yes	GO:0003700,GO:0042802	WRKY_transcription_factor_(AHRD_V1_****_B1Q4U8_9ROSI);_contains_Interpro_domain(s)__IPR003657__DNA-binding_WRKY_
Solyc08g067610	0.0572768	2.57318	5.48946	5.00E-05	0.000666568	yes	GO:0008559	ATP-binding_cassette_transporter_(AHRD_V1_***-_D8RL77_SELML);_contains_Interpro_domain(s)__IPR013525__ABC-2_type_transporter_
Solyc08g074480	3250.82	1175	-1.46815	5.00E-05	0.000666568	yes	GO:0008289	Cortical_cell-delineating_protein_(AHRD_V1_**--_B6UGA2_MAIZE);_contains_Interpro_domain(s)__IPR013770__Plant_lipid_transfer_protein_and_hydrophobic_protein,_helical_
Solyc08g074720	21.3054	57.1689	1.42401	2.00E-04	0.00226017	yes	GO:0006950	Late_embryogenesis_abundant_3_family_protein_(AHRD_V1_***-_D7KBC5_ARALY);_contains_Interpro_domain(s)__IPR004926__Late_embryogenesis_abundant_protein_3_
Solyc08g075190	1.15694	4.40271	1.92808	0.003	0.0208973	yes	GO:0016740	Unknown_Protein_(AHRD_V1)
Solyc08g075470	1.32759	2.93137	1.14276	0.0079	0.0443753	yes	GO:0016020	Nodulin-like_protein_(AHRD_V1_***-_Q9FHJ9_ARATH);_contains_Interpro_domain(s)__IPR000620__Protein_of_unknown_function_DUF6,_transmembrane_
Solyc08g076050	1.26387	9.45119	2.90265	5.00E-05	0.000666568	yes	GO:0019199,GO:0004674	ARK3_product/receptor-like_serine/threonine_protein_kinase_ARK3_(AHRD_V1_****_Q9S971_ARATH);_contains_Interpro_domain(s)__IPR002290__Serine/threonine_protein_kinase_
Solyc08g076060	5.28928	28.6653	2.43816	5.00E-05	0.000666568	yes	GO:0019199,GO:0004674	Serine/threonine_kinase_receptor_(AHRD_V1_****_Q7DMS5_BRANA);_contains_Interpro_domain(s)__IPR002290__Serine/threonine_protein_kinase_
Solyc08g076220	2.18371	5.97667	1.45256	5.00E-05	0.000666568	yes	GO:0005515	Phosphoribulokinase/uridine_kinase_(AHRD_V1_***-_B7KI62_CYAP7);_contains_Interpro_domain(s)__IPR006083__Phosphoribulokinase/uridine_kinase_
Solyc08g076870	0.463849	2.49313	2.42623	0.0034	0.0230279	yes	GO:0005488	Unknown_Protein_(AHRD_V1)
Solyc08g077480	35.5929	6.26355	-2.50654	5.00E-05	0.000666568	yes	GO:0005783	Os04g0585900_protein_(Fragment)_(AHRD_V1_*-*-_Q0JAP2_ORYSJ);_contains_Interpro_domain(s)__IPR007650__Protein_of_unknown_function_DUF581_
Solyc08g077900	0	1.31611	Inf	5.00E-05	0.000666568	yes	GO:0005576	Expansin-like_protein_(AHRD_V1_***-_Q0WRS3_ARATH);_contains_Interpro_domain(s)__IPR007112__Expansin_45,_endoglucanase-like_
Solyc08g078190	49.992	16.8827	-1.56615	5.00E-05	0.000666568	yes	GO:0003677,GO:0006355	Ethylene_responsive_transcription_factor_1a_(AHRD_V1_*-*-_C0J9I9_9ROSA);_contains_Interpro_domain(s)__IPR001471__Pathogenesis-related_transcriptional_factor_and_ERF,_DNA-binding_
Solyc08g078210	1.06272	10.5772	3.31512	5.00E-05	0.000666568	yes	GO:0051287,GO:0047631	Hydrolase_NUDIX_family_protein_(AHRD_V1_***-_Q2A9R5_BRAOL);_contains_Interpro_domain(s)__IPR000086__NUDIX_hydrolase_domain_
Solyc08g078460	17.052	95.7967	2.49004	5.00E-05	0.000666568	yes	GO:0008152,GO:0016491,GO:0055114	Inositol_2-dehydrogenase_like_protein_(AHRD_V1_**--_O23580_ARATH);_contains_Interpro_domain(s)__IPR016040__NAD(P)-binding_domain_
Solyc08g078520	3.17173	1.49961	-1.08068	0.0025	0.0180463	yes	GO:0035091	Os03g0859900_protein_(Fragment)_(AHRD_V1_*---_Q0DLK3_ORYSJ);_contains_Interpro_domain(s)__IPR006869__Protein_of_unknown_function_DUF547_
Solyc08g078550	0.470857	1.62165	1.7841	0.00745	0.042507	yes	GO:0004222	Matrix_metalloproteinase_(AHRD_V1_**--_D7LBU9_ARALY);_contains_Interpro_domain(s)__IPR001818__Peptidase_M10A_and_M12B,_matrixin_and_adamalysin_
Solyc08g078670	21.4083	9.7631	-1.13276	5.00E-05	0.000666568	yes	GO:0006508	Aspartyl_protease_(AHRD_V1_**--_B8YIB7_MIRJA);_contains_Interpro_domain(s)__IPR001461__Peptidase_A1_
Solyc08g078780	1.82421	4.26013	1.22362	5.00E-05	0.000666568	yes	GO:0008270	AT5g47580/MNJ7_17_(AHRD_V1_***-_Q9FGJ9_ARATH)
Solyc08g078870	57.7328	148.717	1.36511	5.00E-05	0.000666568	yes	GO:0008289	Proline-rich_protein_(AHRD_V1_**--_Q41125_PHAVU);_contains_Interpro_domain(s)__IPR013770__Plant_lipid_transfer_protein_and_hydrophobic_protein,_helical_
Solyc08g079090	2.74107	6.15293	1.16653	5.00E-05	0.000666568	yes	GO:0055114	Laccase-22_(AHRD_V1_**--_LAC22_ORYSJ);_contains_Interpro_domain(s)__IPR001117__Multicopper_oxidase,_type_1_
Solyc08g079870	1.41397	6.04659	2.09637	5.00E-05	0.000666568	yes	GO:0004252	Subtilisin-like_protease_(AHRD_V1_**--_Q9LWA3_SOLLC);_contains_Interpro_domain(s)__IPR015500__Peptidase_S8,_subtilisin-related__IPR000209__Peptidase_S8_and_S53,_subtilisin,_kexin,_sedolisin_
Solyc08g079890	0.352564	3.63765	3.36705	5.00E-05	0.000666568	yes	GO:0004252	Subtilisin-like_protease_(AHRD_V1_**--_Q9LWA3_SOLLC);_contains_Interpro_domain(s)__IPR015500__Peptidase_S8,_subtilisin-related_
Solyc08g079900	0.173726	1.46908	3.08003	0.0047	0.0296683	yes	GO:0004252	Subtilisin-like_protease_(AHRD_V1_**--_Q9LWA4_SOLLC);_contains_Interpro_domain(s)__IPR015500__Peptidase_S8,_subtilisin-related_
Solyc08g080130	2.56944	7.76466	1.59547	5.00E-05	0.000666568	yes	GO:0005515,GO:0004630	Phospholipase_D_(AHRD_V1_****_Q9XGT0_GOSHI);_contains_Interpro_domain(s)__IPR011402__Phospholipase_D,_plant_
Solyc08g080380	0.585697	6.69088	3.51397	5.00E-05	0.000666568	yes	GO:0019825	Cytochrome_P450
Solyc08g080650	45.6873	204.255	2.1605	5.00E-05	0.000666568	yes	GO:0005515	Osmotin-like_protein_(Fragment)_(AHRD_V1_**--_Q8S4L1_SOLNI);_contains_Interpro_domain(s)__IPR001938__Thaumatin,_pathogenesis-related_
Solyc08g081850	0	1.0698	Inf	5.00E-05	0.000666568	yes	GO:0015385	Unknown_Protein_(AHRD_V1);_contains_Interpro_domain(s)__IPR010605__Protein_of_unknown_function_DUF1191_
Solyc08g082120	6.80501	0.499258	-3.76874	5.00E-05	0.000666568	yes	GO:0003700,GO:0019900	Methanol_inducible_protein_(AHRD_V1_***-_D1MAX5_NICBE)
Solyc08g082590	0.32299	3.22547	3.31995	5.00E-05	0.000666568	yes	GO:0045454	Glutaredoxin_family_protein_(AHRD_V1_**--_D7KS91_ARALY);_contains_Interpro_domain(s)__IPR012335__Thioredoxin_fold_
Solyc08g082640	0.190785	10.2249	5.74399	5.00E-05	0.000666568	yes	GO:0016759	Cellulose_synthase_(AHRD_V1_****_B9IMB3_POPTR);_contains_Interpro_domain(s)__IPR005150__Cellulose_synthase_
Solyc08g082860	3.13222	1.55426	-1.01096	0.00435	0.0278572	yes	GO:0004555	Alpha_alpha-trehalase_(AHRD_V1_****_Q16V80_AEDAE);_contains_Interpro_domain(s)__IPR001661__Glycoside_hydrolase,_family_37_
Solyc08g083110	9.998	27.2387	1.44595	5.00E-05	0.000666568	yes	GO:0006520,GO:0030170	Cystathionine_gamma-lyase_(AHRD_V1_***-_D2LF58_RHOVA);_contains_Interpro_domain(s)__IPR000277__Cys/Met_metabolism,_pyridoxal_phosphate-dependent_enzyme_
Solyc08g083280	0.214314	1.7671	3.04359	0.00085	0.00753595	yes	GO:0004024	Alcohol_dehydrogenase_2_(AHRD_V1_****_B6TDN5_MAIZE);_contains_Interpro_domain(s)__IPR002085__Alcohol_dehydrogenase_superfamily,_zinc-containing_
Solyc08g005490	9.58127	25.4174	1.40753	5.00E-05	0.000666568	yes	GO:0005524	Dehydration-responsive_protein-like_(AHRD_V1_**--_Q5VRG9_ORYSJ);_contains_Interpro_domain(s)__IPR004159__Protein_of_unknown_function_DUF248,_methyltransferase_putative_
Solyc08g006030	1.15103	2.62058	1.18696	0.00615	0.0367943	yes	GO:0003700	Unknown_Protein_(AHRD_V1)
Solyc08g006350	4.91969	11.6322	1.24148	5.00E-05	0.000666568	yes	GO:0080002	UDP-glucose_glucosyltransferase_(AHRD_V1_****_B6EWX8_LYCBA);_contains_Interpro_domain(s)__IPR002213__UDP-glucuronosyl/UDP-glucosyltransferase_
Solyc08g006930	7.29229	82.089	3.49274	5.00E-05	0.000666568	yes	GO:0016020	Photosystem_I_reaction_center_subunit_X_psaK_(AHRD_V1_***-_Q84QE6_TOBAC);_contains_Interpro_domain(s)__IPR017493__Photosystem_I_reaction_center,_PsaK,_plant_
Solyc08g007080	24.4258	7.09898	-1.78272	5.00E-05	0.000666568	yes	GO:0004445	Inositol_1_4_5-trisphosphate_5-phosphatase_(AHRD_V1_****_Q712G2_ARATH);_contains_Interpro_domain(s)__IPR000300__Inositol_polyphosphate_related_phosphatase_
Solyc08g007210	0.499433	1.53954	1.62413	0.008	0.0447288	yes	GO:0016747	Hydroxycinnamoyl_CoA_shikimate/quinate_hydroxycinnamoyltransferase-like_protein_(AHRD_V1_*---_B9IAS9_POPTR);_contains_Interpro_domain(s)__IPR003480__Transferase_
Solyc08g007230	0.942882	3.32401	1.81777	0.00845	0.0465689	yes	GO:0003700	Ethylene_responsive_transcription_factor_1a_(AHRD_V1_*-**_C0J9I9_9ROSA);_contains_Interpro_domain(s)__IPR001471__Pathogenesis-related_transcriptional_factor_and_ERF,_DNA-binding_
Solyc08g007540	0.846316	1.92976	1.18915	0.00495	0.0308697	yes	GO:0008152	ACT_domain_containing_protein_expressed_(AHRD_V1_**--_Q10P43_ORYSJ);_contains_Interpro_domain(s)__IPR002912__Amino_acid-binding_ACT_
Solyc08g007580	0.521033	3.47834	2.73895	0.001	0.00861275	yes	GO:0005515	Uncharacterized_conserved_membrane_protein_(AHRD_V1_*---_A5GTT0_SYNR3);_contains_Interpro_domain(s)__IPR019634__Protein_of_unknown_function_DUF2499_
Solyc08g007890	37.2076	8.2204	-2.17832	0.00025	0.00273474	yes	GO:0055114	Mitochondrial_aldehyde_dehydrogenase_(AHRD_V1_***-_Q8LST6_SECCE);_contains_Interpro_domain(s)__IPR015590__Aldehyde_dehydrogenase_
Solyc08g008100	21.6104	7.12374	-1.60102	0.00315	0.0216917	yes	NA	NA
Solyc08g008370	188.727	79.4514	-1.24815	5.00E-05	0.000666568	yes	GO:0008270	Genomic_DNA_chromosome_5_P1_clone_MJC20_(AHRD_V1_*---_Q9FHX9_ARATH);_contains_Interpro_domain(s)__IPR013089__Kelch_related_
Solyc08g013670	0.365202	13.4606	5.2039	0.00095	0.00825278	yes	GO:0005516	Photosystem_I_reaction_center_subunit_(AHRD_V1_***-_D2K7Z2_TOBAC);_contains_Interpro_domain(s)__IPR008796__Photosystem_I_reaction_centre_subunit_N_
Solyc08g013730	7.33552	36.9749	2.33358	5.00E-05	0.000666568	yes	GO:0015250	Aquaporin_(AHRD_V1_***-_B3GK86_ARATH);_contains_Interpro_domain(s)__IPR000425__Major_intrinsic_protein_
Solyc08g013900	1.18478	4.07751	1.78308	5.00E-05	0.000666568	yes	GO:0003700	Nodule_inception_protein_(Fragment)_(AHRD_V1_*-*-_A9DME9_MEDTR);_contains_Interpro_domain(s)__IPR003035__Plant_regulator_RWP-RK_
Solyc08g014150	1.41262	5.57666	1.98103	5.00E-05	0.000666568	yes	NA	NA
Solyc08g014390	16.3183	0	#NAME?	0.00165	0.012982	yes	GO:0004091	DNA-directed_RNA_polymerase_subunit_beta&apos;_(AHRD_V1_***-_RPOC1_DAUCA)
Solyc08g016210	0.709008	5.30165	2.90257	5.00E-05	0.000666568	yes	NA	NA
Solyc08g048400	7.55383	28.0783	1.89418	3.00E-04	0.00319482	yes	GO:0003700	Unknown_Protein_(AHRD_V1)
Solyc08g048390	12.5311	39.8189	1.66794	5.00E-05	0.000666568	yes	GO:0003700	Transcription_factor_CYCLOIDEA_(Fragment)_(AHRD_V1_*-**_CYCLD_ANTML);_contains_Interpro_domain(s)__IPR005333__Transcription_factor,_TCP_
Solyc08g048290	1.42733	3.76943	1.40103	0.00035	0.0036208	yes	GO:0005366	Myo-inositol_transporter_1_(AHRD_V1_*-**_C1GD33_PARBD);_contains_Interpro_domain(s)__IPR003663__Sugar/inositol_transporter_
Solyc08g045750	75.9976	3.09465	-4.6181	5.00E-05	0.000666568	yes	GO:0045261,GO:0005524	Unknown_Protein_(AHRD_V1)
Solyc08g029090	0.72903	1.95671	1.42438	0.00125	0.0103665	yes	GO:0006355	B3_domain-containing_protein_At3g18960_(AHRD_V1_*-*-_Y3896_ARATH);_contains_Interpro_domain(s)__IPR003340__Transcriptional_factor_B3_
Solyc08g029000	0	0.595174	Inf	5.00E-05	0.000666568	yes	GO:0016165	Lipoxygenase_(AHRD_V1_****_Q43191_SOLTU);_contains_Interpro_domain(s)__IPR001246__Lipoxygenase,_plant_
Solyc08g059710	0.597563	1.59043	1.41225	0.0079	0.0443753	yes	GO:0005488	Genomic_DNA_chromosome_5_P1_clone_MUK11_(AHRD_V1_*-*-_Q9FMC4_ARATH)
Solyc08g060970	0.250493	1.8658	2.89695	5.00E-05	0.000666568	yes	GO:0004650	Polygalacturonase_(AHRD_V1_**-*_Q9ZPI8_SOLLC);_contains_Interpro_domain(s)__IPR012334__Pectin_lyase_fold_
Solyc08g061060	2.23324	6.10854	1.45169	0.0092	0.0497036	yes	GO:0008270	Blight-associated_protein_P12_(Fragment)_(AHRD_V1_***-_B6RN22_CITUN);_contains_Interpro_domain(s)__IPR007112__Expansin_45,_endoglucanase-like_
Solyc08g061610	0.536771	2.73013	2.34659	5.00E-05	0.000666568	yes	GO:0004008	Copper-exporting_P-type_ATPase_A_(AHRD_V1_****_COPA_STAES);_contains_Interpro_domain(s)__IPR006403__ATPase,_P_type,_cation/copper-transporter_
Solyc08g062220	27.539	5.74557	-2.26095	8.00E-04	0.00718769	yes	GO:0080002	UDP-glucose_glucosyltransferase_(AHRD_V1_****_B6EWX8_LYCBA);_contains_Interpro_domain(s)__IPR002213__UDP-glucuronosyl/UDP-glucosyltransferase_
Solyc08g062340	606.454	1441.94	1.24954	5.00E-05	0.000666568	yes	NA	NA
Solyc08g066180	0.648604	3.34792	2.36786	5.00E-05	0.000666568	yes	GO:0016020,GO:0008152,GO:0008270	HMP-PP_phosphatase_(AHRD_V1_*---_COF_CITK8);_contains_Interpro_domain(s)__IPR013200__HAD_superfamily_hydrolase-like,_type_3_
Solyc08g066310	0.548416	2.18664	1.99537	5.00E-05	0.000666568	yes	GO:0004675	Receptor_like_kinase,_RLK
Solyc08g066940	1.22315	3.83331	1.64799	1.00E-04	0.00124597	yes	GO:0080054,GO:0042936	Peptide_transporter_1_(AHRD_V1_**-*_Q7XAC3_VICFA);_contains_Interpro_domain(s)__IPR000109__TGF-beta_receptor,_type_I/II_extracellular_region_
Solyc08g067300	32.3073	6.93905	-2.21905	5.00E-05	0.000666568	yes	GO:0004842	F-box_family_protein_(AHRD_V1_***-_B9HCN7_POPTR);_contains_Interpro_domain(s)__IPR001810__Cyclin-like_F-box_
Solyc08g067370	33.0695	0.616344	-5.74562	5.00E-05	0.000666568	yes	GO:0003700,GO:0042802	Unknown_Protein_(AHRD_V1)
Solyc08g068150	30.7827	238.539	2.95403	5.00E-05	0.000666568	yes	GO:0005524,GO:0006260	BURP_domain-containing_protein_(AHRD_V1_**--_B2ZPK7_SOLLC);_contains_Interpro_domain(s)__IPR004873__BURP_
Solyc08g068540	6.31615	2.54906	-1.30908	5.00E-05	0.000666568	yes	GO:0006355	B3_domain-containing_protein_At4g01580_(AHRD_V1_*-*-_Y4158_ARATH);_contains_Interpro_domain(s)__IPR003340__Transcriptional_factor_B3_
Solyc08g068860	0.164021	5.96892	5.18552	0.00155	0.0123672	yes	GO:0003677	Aspartic_proteinase_nepenthesin-1_(AHRD_V1_**--_C0JAB4_ORYCO);_contains_Interpro_domain(s)__IPR001461__Peptidase_A1_
Solyc08g075320	0.949863	5.7971	2.60954	5.00E-05	0.000666568	yes	GO:0010295	Cytochrome_P450
Solyc08g075370	95.0293	226.808	1.25503	5.00E-05	0.000666568	yes	GO:0005544	Unknown_Protein_(AHRD_V1);_contains_Interpro_domain(s)__IPR001464__Annexin_
Solyc08g075410	62.6496	31.2819	-1.00198	5.00E-05	0.000666568	yes	GO:0032183	50S_ribosomal_protein_L2_(AHRD_V1_*-*-_D3P934_DEFDS);_contains_Interpro_domain(s)__IPR005880__Ribosomal_protein_L2,_bacterial-type_
Solyc08g076530	4.29058	10.3762	1.27403	5.00E-05	0.000666568	yes	GO:0003676,GO:0000166,GO:0055114	RNA_recognition_motif-containing_protein_(AHRD_V1_**--_D7M9G3_ARALY);_contains_Interpro_domain(s)__IPR001395__Aldo/keto_reductase_
Solyc08g076720	2.16644	6.59292	1.60559	5.00E-05	0.000666568	yes	GO:0010329	Uncharacterized_ABC_transporter_ATP-binding_protein_TM_0288_(AHRD_V1_*--*_Y288_THEMA);_contains_Interpro_domain(s)__IPR003439__ABC_transporter-like_
Solyc08g076960	0.856051	5.27463	2.6233	4.00E-04	0.00406831	yes	GO:0042803	Abscisic_acid_receptor_PYR1_(AHRD_V1_**--_PYR1_ARATH);_contains_Interpro_domain(s)__IPR019587__Polyketide_cyclase/dehydrase_
Solyc08g077060	9.23755	1.89355	-2.28641	5.00E-05	0.000666568	yes	GO:0003700	Zinc_finger_protein_LSD1_(AHRD_V1_**--_Q6QUK7_ORYSJ);_contains_Interpro_domain(s)__IPR005735__Zinc_finger,_LSD1-type_
Solyc08g077230	8.07323	30.4869	1.91697	5.00E-05	0.000666568	yes	GO:0003700	Two-component_response_regulator_ARR11_(AHRD_V1_*-*-_B6UC09_MAIZE);_contains_Interpro_domain(s)__IPR006447__Myb-like_DNA-binding_region,_SHAQKYF_class_
Solyc08g077330	7.63463	26.1855	1.77814	5.00E-05	0.000666568	yes	GO:0005576	Expansin-like_protein_(AHRD_V1_***-_A2ICD7_CUNLA);_contains_Interpro_domain(s)__IPR007112__Expansin_45,_endoglucanase-like_
Solyc08g078090	1.45268	3.20196	1.14024	0.0064	0.0379514	yes	GO:0006629	Lipase_(Fragment)_(AHRD_V1_***-_Q9ZTW1_DIACA);_contains_Interpro_domain(s)__IPR002921__Lipase,_class_3_
Solyc08g078180	0.375003	2.7255	2.86155	0.00675	0.0394454	yes	GO:0016563,GO:0003700	Ethylene-responsive_transcription_factor_1A_(AHRD_V1_****_A9P6A4_MEDTR);_contains_Interpro_domain(s)__IPR001471__Pathogenesis-related_transcriptional_factor_and_ERF,_DNA-binding_
Solyc08g078650	2.49458	17.9062	2.84359	5.00E-05	0.000666568	yes	GO:0016757	Glycosyl_transferase_family_8_glycogenin_(AHRD_V1_*---_D3TM56_GLOMM);_contains_Interpro_domain(s)__IPR002495__Glycosyl_transferase,_family_8_
Solyc08g078960	2.62738	7.39438	1.49281	5.00E-05	0.000666568	yes	NA	NA
Solyc08g079430	13.4628	5.31405	-1.34109	5.00E-05	0.000666568	yes	GO:0055114	Primary_amine_oxidase_(AHRD_V1_***-_B9RBR2_RICCO);_contains_Interpro_domain(s)__IPR000269__Copper_amine_oxidase_
Solyc08g079690	4.52003	13.5982	1.58901	0.0014	0.0113759	yes	GO:0005515	Unknown_Protein_(AHRD_V1)
Solyc08g080190	0.13752	0.704268	2.35649	0.00335	0.0227659	yes	GO:0016614,GO:0006066,GO:0050660	Choline_dehydrogenase_(AHRD_V1_***-_A8NUQ9_COPC7);_contains_Interpro_domain(s)__IPR012132__Glucose-methanol-choline_oxidoreductase_
Solyc08g080670	0.622031	5.10854	3.03785	5.00E-04	0.00489827	yes	GO:0005515	Osmotin-like_protein_(Fragment)_(AHRD_V1_**--_Q6TGR8_SOLTU);_contains_Interpro_domain(s)__IPR001938__Thaumatin,_pathogenesis-related_
Solyc08g080960	19.4444	6.51158	-1.57827	5.00E-05	0.000666568	yes	GO:0003677	AT-hook_motif_nuclear_localized_protein_1_(AHRD_V1_***-_O04696_PEA);_contains_Interpro_domain(s)__IPR005175__Protein_of_unknown_function_DUF296_
Solyc08g081160	8.54313	3.59106	-1.25035	5.00E-05	0.000666568	yes	GO:0019899	(_related)_(AHRD_V1_*-*-_Q2HTJ8_MEDTR)
Solyc08g081370	4.79036	14.0596	1.55335	9.00E-04	0.00789419	yes	GO:0008270	RING-H2_finger_protein_(AHRD_V1_*-*-_Q30D22_PONTR);_contains_Interpro_domain(s)__IPR011016__Zinc_finger,_RING-CH-type_
Solyc08g081620	7.56186	66.8839	3.14485	5.00E-05	0.000666568	yes	GO:0005975,GO:0003824	Endoglucanase_1_(AHRD_V1_***-_B6U0P7_MAIZE);_contains_Interpro_domain(s)__IPR008928__Six-hairpin_glycosidase-like__IPR012341__Six-hairpin_glycosidase__IPR018221__Glycoside_hydrolase,_family_9,_active_site__IPR001701__Glycoside_hydrolase,_family_9_
Solyc08g081710	1.27024	0.315593	-2.00897	0.00075	0.00681284	yes	GO:0016174	Unknown_Protein_(AHRD_V1)
Solyc08g081770	38.011	17.6827	-1.10408	5.00E-05	0.000666568	yes	GO:0005515	Predicted_membrane_protein_(Fragment)_(AHRD_V1_*---_B9GMI0_POPTR);_contains_Interpro_domain(s)__IPR001727__Uncharacterised_protein_family_UPF0016_
Solyc08g081790	93.8499	2.67106	-5.13487	5.00E-05	0.000666568	yes	GO:0005515	Dirigent_protein_(AHRD_V1_***-_Q9SDR7_FORIN);_contains_Interpro_domain(s)__IPR004265__Plant_disease_resistance_response_protein_
Solyc08g081810	0.618223	0.0784515	-2.97825	0.0038	0.0251261	yes	GO:0015386	Cation/H(+)_antiporter_18_(AHRD_V1_****_CHX18_ARATH);_contains_Interpro_domain(s)__IPR006153__Cation/H+_exchanger_
Solyc08g082110	0.423221	2.02671	2.25966	0.0041	0.026729	yes	GO:0003700,GO:0019900	WRKY_transcription_factor-30_(AHRD_V1_****_B6VB04_CAPAN);_contains_Interpro_domain(s)__IPR003657__DNA-binding_WRKY_
Solyc08g082180	63.2353	160.79	1.34637	5.00E-05	0.000666568	yes	GO:0042803	Abscisic_acid_receptor_PYL9_(AHRD_V1_**--_PYL9_ARATH);_contains_Interpro_domain(s)__IPR019587__Polyketide_cyclase/dehydrase_
Solyc08g082210	11.8435	29.4102	1.31222	5.00E-05	0.000666568	yes	GO:0003677,GO:0006355	Ethylene_responsive_transcription_factor_2b_(AHRD_V1_*-*-_C0J9I6_9ROSA);_contains_Interpro_domain(s)__IPR001471__Pathogenesis-related_transcriptional_factor_and_ERF,_DNA-binding_
Solyc08g082680	0.734661	6.64002	3.17604	2.00E-04	0.00226017	yes	GO:0008270	Ring_H2_finger_protein_(AHRD_V1_*-*-_D9ZHD8_HYPPE);_contains_Interpro_domain(s)__IPR001841__Zinc_finger,_RING-type_
Solyc08g082900	0.55377	1.97481	1.83436	3.00E-04	0.00319482	yes	GO:0004871	WD-40_repeat_family_protein_(AHRD_V1_**--_D7KS76_ARALY);_contains_Interpro_domain(s)__IPR020472__G-protein_beta_WD-40_repeat,_region_
Solyc08g083050	99.5241	12.7213	-2.96779	5.00E-05	0.000666568	yes	GO:0006468	Unknown_Protein_(AHRD_V1)
Solyc08g083130	10.7656	68.1721	2.66276	5.00E-05	0.000666568	yes	GO:0043565	Homeobox_leucine_zipper_protein_(AHRD_V1_*-*-_B8YIB0_MIRJA);_contains_Interpro_domain(s)__IPR001356__Homeobox_
Solyc08g083320	10.0123	26.2804	1.39221	5.00E-05	0.000666568	yes	GO:0004373,GO:0005515	Granule-bound_starch_synthase_(AHRD_V1_****_B0ZTE3_SOLTU);_contains_Interpro_domain(s)__IPR011835__Glycogen/starch_synthases,_ADP-glucose_type_
Solyc09g005740	48.9374	24.1783	-1.01722	5.00E-05	0.000666568	yes	GO:0005488	Chloroplast_lumen_common_family_protein_(AHRD_V1_*---_D7LUJ6_ARALY);_contains_Interpro_domain(s)__IPR011990__Tetratricopeptide-like_helical_
Solyc09g005860	1.17923	2.73392	1.21313	0.00325	0.0222114	yes	GO:0030506	Ankyrin_repeat_family_protein_(AHRD_V1_**-*_Q9LVG7_ARATH);_contains_Interpro_domain(s)__IPR002110__Ankyrin_
Solyc09g007010	0	2.55628	Inf	5.00E-05	0.000666568	yes	GO:0005515	Pathogenesis_related_protein_PR-1_(AHRD_V1_**--_Q9SC15_SOLTU);_contains_Interpro_domain(s)__IPR002413__Ves_allergen_
Solyc09g007030	0.700141	2.32714	1.73284	5.00E-05	0.000666568	yes	GO:0007018	Kinesin_(AHRD_V1_*-*-_D8PT11_SCHCO);_contains_Interpro_domain(s)__IPR001752__Kinesin,_motor_region_
Solyc09g007710	1.46067	0.559423	-1.38462	0.00075	0.00681284	yes	GO:0006952,GO:0005515,GO:0031224,GO:0006915	Tir-nbs-lrr,_resistance_protein
Solyc09g007730	1.88101	7.93349	2.07645	5.00E-05	0.000666568	yes	GO:0005515,GO:0004674	Serine/threonine-protein_kinase_receptor_(AHRD_V1_****_B6U5V2_MAIZE);_contains_Interpro_domain(s)__IPR002290__Serine/threonine_protein_kinase_
Solyc09g008080	2.01385	5.19752	1.36786	0.009	0.0488417	yes	GO:0016787,GO:0005524,GO:0017111,GO:0005488	Unknown_Protein_(AHRD_V1);_contains_Interpro_domain(s)__IPR019955__Ubiquitin_supergroup_
Solyc09g008280	62.4633	125.959	1.01187	5.00E-05	0.000666568	yes	GO:0004478,GO:0005507	S-adenosylmethionine_synthase_(AHRD_V1_***-_B5LAW6_CAPAN);_contains_Interpro_domain(s)__IPR002133__S-adenosylmethionine_synthetase_
Solyc09g008370	8.20078	2.06641	-1.98863	5.00E-05	0.000666568	yes	GO:0008152	Nodulin-like_protein_(Fragment)_(AHRD_V1_***-_O81121_ARATH);_contains_Interpro_domain(s)__IPR010658__Nodulin-like_
Solyc09g008770	0.256399	2.35748	3.20078	0.00015	0.00176682	yes	GO:0043022,GO:0003924	Group_3_late_embryogenesis_abundant_protein_(AHRD_V1_**--_Q2N1E0_PHAVU);_contains_Interpro_domain(s)__IPR004238__Late_embryogenesis_abundant_protein_
Solyc09g008830	77.7372	12.5084	-2.63571	5.00E-05	0.000666568	yes	GO:0030246,GO:0005515	Os01g0318400_protein_(Fragment)_(AHRD_V1_*-*-_Q7XXQ7_ORYSJ)
Solyc09g009060	0.787645	2.31063	1.55267	0.0014	0.0113759	yes	NA	NA
Solyc09g009210	61.3958	27.0822	-1.18079	5.00E-05	0.000666568	yes	GO:0005634	cDNA_clone_J033118E13_full_insert_sequence_(AHRD_V1_**--_B7EU28_ORYSJ);_contains_Interpro_domain(s)__IPR007033__Protein_of_unknown_function_DUF662_
Solyc09g009660	0.770835	2.74511	1.83237	0.0017	0.0132601	yes	GO:0022857	Solute_carrier_family_35_member_F1_(AHRD_V1_**--_B6TXS8_MAIZE);_contains_Interpro_domain(s)__IPR009262__Protein_of_unknown_function_DUF914,_eukaryotic_
Solyc09g010080	16.2338	3.11075	-2.38366	5.00E-05	0.000666568	yes	GO:0005975	Beta-fructofuranosidase,_insoluble_isoenzyme_1_(AHRD_V1_***-_INV1_DAUCA);_contains_Interpro_domain(s)__IPR001362__Glycoside_hydrolase,_family_32_
Solyc09g010140	38.9093	18.4275	-1.07826	5.00E-05	0.000666568	yes	NA	NA
Solyc09g010210	213.176	749.28	1.81346	5.00E-05	0.000666568	yes	GO:0004553	Endoglucanase_1_(AHRD_V1_***-_B6TRZ3_MAIZE);_contains_Interpro_domain(s)__IPR008928__Six-hairpin_glycosidase-like__IPR012341__Six-hairpin_glycosidase__IPR018221__Glycoside_hydrolase,_family_9,_active_site__IPR001701__Glycoside_hydrolase,_family_9_
Solyc09g010260	9.68277	2.09609	-2.20772	5.00E-05	0.000666568	yes	NA	NA
Solyc09g010470	0.644884	3.32683	2.36704	5.00E-05	0.000666568	yes	GO:0015459,GO:0005515	UNC93-like_protein_MFSD11_(AHRD_V1_**--_MFS11_MOUSE);_contains_Interpro_domain(s)__IPR010291__Protein_of_unknown_function_DUF895,_eukaryotic_
Solyc09g010680	6.12228	2.30575	-1.40883	0.00015	0.00176682	yes	GO:0045449	Dof_zinc_finger_protein_(AHRD_V1_*-*-_Q9M4G1_SOLTU);_contains_Interpro_domain(s)__IPR003851__Zinc_finger,_Dof-type_
Solyc09g011340	6.58908	15.2566	1.21128	5.00E-05	0.000666568	yes	GO:0005515,GO:0004674	Os12g0283800_protein_(Fragment)_(AHRD_V1_*-*-_Q0INW6_ORYSJ)
Solyc09g011560	9.67327	23.7236	1.29425	5.00E-05	0.000666568	yes	GO:0004364	Glutathione_S-transferase-like_protein_(AHRD_V1_****_A8DUB0_SOLLC);_contains_Interpro_domain(s)__IPR004046__Glutathione_S-transferase,_C-terminal_
Solyc09g011590	1.25329	11.1808	3.15723	5.00E-05	0.000666568	yes	GO:0004364	Glutathione_S-transferase-like_protein_(AHRD_V1_****_A8DUB0_SOLLC);_contains_Interpro_domain(s)__IPR004046__Glutathione_S-transferase,_C-terminal_
Solyc09g011650	1.68436	4.01832	1.25439	0.0089	0.0484443	yes	GO:0004364,GO:0043295	Glutathione_S-transferase_(AHRD_V1_****_D8UY87_GLYSO);_contains_Interpro_domain(s)__IPR017933__Glutathione_S-transferase/chloride_channel,_C-terminal_
Solyc09g011810	1.60723	10.6837	2.73277	5.00E-05	0.000666568	yes	GO:0042132	Fructose-1_6-bisphosphatase_class_1_(AHRD_V1_****_D0MHZ8_RHOM4);_contains_Interpro_domain(s)__IPR000146__Fructose-1,6-bisphosphatase_
Solyc09g014160	0.728425	0.10301	-2.822	0.00255	0.018305	yes	GO:0005515,GO:0000166	UPF0503_protein_At3g09070,_chloroplastic_(AHRD_V1_***-_U503A_ARATH);_contains_Interpro_domain(s)__IPR008004__Protein_of_unknown_function_DUF740_
Solyc09g014280	55.0273	140.312	1.35042	5.00E-05	0.000666568	yes	GO:0016740	Hydroxycinnamoyl_transferase_(AHRD_V1_**-*_D2XJ64_9MAGN);_contains_Interpro_domain(s)__IPR003480__Transferase_
Solyc09g015850	1.03012	3.12693	1.60193	0.00825	0.0457032	yes	NA	NA
Solyc09g018170	1.72696	3.95509	1.19548	9.00E-04	0.00789419	yes	GO:0004672	Serine/threonine_protein_kinase_(AHRD_V1_*-**_D0NNA3_PHYIN);_contains_Interpro_domain(s)__IPR002290__Serine/threonine_protein_kinase_
Solyc09g042740	3.10193	8.42834	1.44208	5.00E-05	0.000666568	yes	GO:0030036	Formin_3_(AHRD_V1_*-*-_D0QAN4_ARATH);_contains_Interpro_domain(s)__IPR015425__Actin-binding_FH2_
Solyc09g031790	2.46175	7.0035	1.50839	5.00E-05	0.000666568	yes	GO:0005622	Structure-specific_endonuclease_subunit_slx1_(AHRD_V1_*-*-_D3PJZ8_9MAXI);_contains_Interpro_domain(s)__IPR000305__Excinuclease_ABC,_C_subunit,_N-terminal_
Solyc09g050120	300.436	50.8273	-2.56338	6.00E-04	0.00568117	yes	GO:0003735	Unknown_Protein_(AHRD_V1)
Solyc09g059430	2.81159	9.14302	1.70129	5.00E-05	0.000666568	yes	GO:0005515	RPM1_interacting_protein_4_transcript_2_(AHRD_V1_***-_D2J0X9_9ASTR);_contains_Interpro_domain(s)__IPR008700__Defence_response,_Rin4_
Solyc09g063130	6.36767	34.3815	2.4328	5.00E-05	0.000666568	yes	GO:0009536,GO:0009538	Photosystem_I_reaction_center_subunit_IV_A_(AHRD_V1_*-*-_B6TH55_MAIZE);_contains_Interpro_domain(s)__IPR003375__Photosystem_I_reaction_centre_subunit_IV/PsaE_
Solyc09g063150	1.46555	4.85968	1.72942	0.0018	0.0138551	yes	GO:0004364	Glutathione_S-transferase_(AHRD_V1_****_Q8H9E5_CUCMA);_contains_Interpro_domain(s)__IPR017933__Glutathione_S-transferase/chloride_channel,_C-terminal_
Solyc09g064520	0.326459	1.06343	1.70376	0.00075	0.00681284	yes	GO:0004675	Receptor_like_kinase,_RLK
Solyc09g064630	1.61216	3.23222	1.00353	0.0074	0.0423418	yes	GO:0005488	TPR_domain_protein_(AHRD_V1_*---_B6U810_MAIZE);_contains_Interpro_domain(s)__IPR011990__Tetratricopeptide-like_helical_
Solyc09g064930	1084.97	512.7	-1.08147	5.00E-05	0.000666568	yes	NA	NA
Solyc09g065470	0	2.54331	Inf	5.00E-05	0.000666568	yes	GO:0045735,GO:0008152	Vicilin_(Fragment)_(AHRD_V1_**--_B4X640_PISVE);_contains_Interpro_domain(s)__IPR014710__RmlC-like_jelly_roll_fold_
Solyc09g065660	5.54026	1.67423	-1.72646	5.00E-05	0.000666568	yes	GO:0003677	Heat_stress_transcription_factor_A3_(AHRD_V1_***-_D1M7W9_SOLLC);_contains_Interpro_domain(s)__IPR000232__Heat_shock_factor_(HSF)-type,_DNA-binding_
Solyc09g073030	7.77326	3.3377	-1.21967	0.0032	0.0219526	yes	GO:0005351,GO:0005315	Unknown_Protein_(AHRD_V1)
Solyc09g074280	1.02858	2.60423	1.34021	0.00735	0.042149	yes	GO:0003714	Ankyrin_repeat-containing_protein_(AHRD_V1_**--_D3BAQ3_POLPA);_contains_Interpro_domain(s)__IPR002110__Ankyrin_
Solyc09g074530	0.194843	1.41363	2.85901	0.0081	0.0450514	yes	GO:0016021	MTN3_(AHRD_V1_**--_B6T9U6_MAIZE);_contains_Interpro_domain(s)__IPR018179__RAG1-activating_protein_1_homologue_
Solyc09g074550	0	2.27276	Inf	5.00E-05	0.000666568	yes	GO:0005515	UPF0497_membrane_protein_6_(AHRD_V1_***-_U4976_VITVI);_contains_Interpro_domain(s)__IPR006459__Uncharacterised_protein_family_UPF0497,_trans-membrane_plant_subgroup_
Solyc09g075020	27.3982	79.2515	1.53236	5.00E-05	0.000666568	yes	GO:0015431	Multidrug_resistance_protein_ABC_transporter_family_(AHRD_V1_**--_B9GS96_POPTR);_contains_Interpro_domain(s)__IPR001140__ABC_transporter,_transmembrane_region_
Solyc09g075210	403.103	1662.88	2.04447	5.00E-05	0.000666568	yes	GO:0006950	Late_embryogenesis_abundant_protein_5_(AHRD_V1_***-_Q1HGG0_9ROSI);_contains_Interpro_domain(s)__IPR004926__Late_embryogenesis_abundant_protein_3_
Solyc09g075300	1.85254	5.89274	1.66943	3.00E-04	0.00319482	yes	GO:0004301	Epoxide_hydrolase_2_(AHRD_V1_****_D8L7V8_PRUPE);_contains_Interpro_domain(s)__IPR000639__Epoxide_hydrolase-like_
Solyc09g075420	379.005	47.8982	-2.98417	5.00E-05	0.000666568	yes	GO:0003677	Ethylene_responsive_transcription_factor_2b_(AHRD_V1_*-*-_C0J9I6_9ROSA);_contains_Interpro_domain(s)__IPR001471__Pathogenesis-related_transcriptional_factor_and_ERF,_DNA-binding__IPR001711__Phospholipase_C,_phosphatidylinositol-specific,_Y_domain_
Solyc09g082230	22.9817	7.06098	-1.70255	5.00E-05	0.000666568	yes	GO:0008999	Ribosomal-protein-alanine_N-acetyltransferase_(AHRD_V1_****_A6CNK1_9BACI);_contains_Interpro_domain(s)__IPR000182__GCN5-related_N-acetyltransferase_
Solyc09g082240	6.56214	2.21092	-1.56952	1.00E-04	0.00124597	yes	GO:0008999	Ribosomal-protein-alanine_N-acetyltransferase_(AHRD_V1_*-**_D3FS71_BACPE);_contains_Interpro_domain(s)__IPR000182__GCN5-related_N-acetyltransferase_
Solyc09g082250	2.3721	0.391653	-2.59852	5.00E-05	0.000666568	yes	NA	NA
Solyc09g082780	19.4842	71.1113	1.86778	5.00E-05	0.000666568	yes	GO:0005102,GO:0032403	Asparagine_synthetase_B_(AHRD_V1_*-*-_A1JQ99_YERE8)
Solyc09g082810	14.7215	56.1506	1.93138	5.00E-05	0.000666568	yes	GO:0005515,GO:0006468	Unknown_Protein_(AHRD_V1);_contains_Interpro_domain(s)__IPR010800__Glycine_rich_
Solyc09g083200	1.31825	4.61044	1.80629	1.00E-04	0.00124597	yes	GO:0016998	Nod_factor_receptor_protein_(Fragment)_(AHRD_V1_***-_B6ZN07_GLYSO);_contains_Interpro_domain(s)__IPR002482__Peptidoglycan-binding_Lysin_subgroup_
Solyc09g083210	5.42908	16.1396	1.57182	5.00E-05	0.000666568	yes	GO:0006468,GO:0016998	Receptor-like_protein_kinase_(AHRD_V1_*-*-_RPK1_IPONI);_contains_Interpro_domain(s)__IPR002290__Serine/threonine_protein_kinase_
Solyc09g089680	0.651312	2.06075	1.66175	0.00365	0.0243836	yes	GO:0009815	1-aminocyclopropane-1-carboxylate_oxidase-like_protein_(AHRD_V1_**-*_Q9LTH7_ARATH);_contains_Interpro_domain(s)__IPR005123__Oxoglutarate_and_iron-dependent_oxygenase_
Solyc09g090070	14.4044	64.6374	2.16586	5.00E-05	0.000666568	yes	GO:0005315	Inorganic_phosphate_transporter_(AHRD_V1_****_O22548_SOLLC);_contains_Interpro_domain(s)__IPR004738__Phosphate_permease_
Solyc09g090340	1.055	0.446133	-1.2417	0.0064	0.0379514	yes	GO:0009507	Peroxisomal_membrane_protein-like_(AHRD_V1_***-_Q6KA75_ORYSJ)
Solyc09g090400	10.2876	4.5526	-1.17614	5.00E-05	0.000666568	yes	GO:0003743	Translation_initiation_factor_2B_(AHRD_V1_****_Q2UBN6_ASPOR);_contains_Interpro_domain(s)__IPR000649__Initiation_factor_2B_related_
Solyc09g090470	0.228447	2.72064	3.57401	5.00E-05	0.000666568	yes	GO:0042937,GO:0042936	Peptide_transporter_(AHRD_V1_**-*_A6YJX4_9MAGN);_contains_Interpro_domain(s)__IPR000109__TGF-beta_receptor,_type_I/II_extracellular_region_
Solyc09g090620	4.25732	1.19857	-1.82862	0.0061	0.0365677	yes	GO:0005840	CC-NBS-LRR_class_disease_resistance_protein_(AHRD_V1_***-_C6FF62_SOYBN)
Solyc09g090760	24.2293	12.035	-1.00952	5.00E-05	0.000666568	yes	GO:0005515,GO:0016791	Folate/biopterin_transporter_family_protein_(AHRD_V1_*-*-_B6TYM7_MAIZE);_contains_Interpro_domain(s)__IPR004324__Biopterin_transport-related_protein_BT1_
Solyc09g090900	1.12442	22.4322	4.31831	5.00E-05	0.000666568	yes	GO:0050486,GO:0003861	3-isopropylmalate_dehydratase_large_subunit_2_(AHRD_V1_****_B6U6T6_MAIZE);_contains_Interpro_domain(s)__IPR006251__Homoaconitase/3-isopropylmalate_dehydratase,_large_subunit,_subgroup_
Solyc09g091000	1.15084	17.9443	3.96277	5.00E-05	0.000666568	yes	GO:0009607	Major_allergen_Mal_d_1_(AHRD_V1_***-_Q84LA7_MALDO);_contains_Interpro_domain(s)__IPR000916__Bet_v_I_allergen_
Solyc09g091600	9.98434	29.0534	1.54097	5.00E-05	0.000666568	yes	GO:0005488	Male_sterility_MS5_family_protein_(AHRD_V1_**--_D7KE75_ARALY);_contains_Interpro_domain(s)__IPR011990__Tetratricopeptide-like_helical_
Solyc09g091650	3.53338	1.31879	-1.42183	5.00E-05	0.000666568	yes	GO:0003677	Replication_factor_C_large_subunit_(AHRD_V1_*-*-_B8D4I5_DESK1);_contains_Interpro_domain(s)__IPR003959__ATPase,_AAA-type,_core_
Solyc09g091660	1.28251	14.5848	3.50742	5.00E-05	0.000666568	yes	GO:0042626	ABC_transporter_G_family_member_40_(AHRD_V1_***-_AB40G_ARATH);_contains_Interpro_domain(s)__IPR013525__ABC-2_type_transporter_
Solyc09g092260	8.80353	129.178	3.87513	5.00E-05	0.000666568	yes	GO:0031072	Chaperone_protein_dnaJ_20_(AHRD_V1_***-_B6U349_MAIZE);_contains_Interpro_domain(s)__IPR001623__Heat_shock_protein_DnaJ,_N-terminal_
Solyc09g092320	7.97256	3.92494	-1.02237	0.00665	0.0390122	yes	GO:0008266	RNA_binding_protein-like_protein_(AHRD_V1_****_Q3HVL3_SOLTU);_contains_Interpro_domain(s)__IPR015465__RNA_recognition_motif,_glycine_rich_protein_
Solyc09g092430	1.22685	5.1788	2.07766	5.00E-05	0.000666568	yes	GO:0008430	Selenium_binding_protein_(AHRD_V1_****_Q93WS1_MEDSA);_contains_Interpro_domain(s)__IPR008826__Selenium-binding_protein_
Solyc09g092690	10.1972	2.24656	-2.18238	5.00E-05	0.000666568	yes	GO:0005528	Peptidyl-prolyl_cis-trans_isomerase_(AHRD_V1_***-_Q86M29_BRUMA);_contains_Interpro_domain(s)__IPR001179__Peptidyl-prolyl_cis-trans_isomerase,_FKBP-type_
Solyc09g097770	6.25611	183.195	4.87197	5.00E-05	0.000666568	yes	GO:0005737	Cell_wall_protein_(AHRD_V1_***-_Q40142_SOLLC);_contains_Interpro_domain(s)__IPR010800__Glycine_rich_
Solyc09g097910	10.1503	36.187	1.83395	5.00E-05	0.000666568	yes	GO:0042380	Polyribonucleotide_nucleotidyltransferase_(AHRD_V1_*---_PNP_ALHEH);_contains_Interpro_domain(s)__IPR003029__Ribosomal_protein_S1,_RNA_binding_domain_
Solyc09g098080	0.124237	1.95025	3.97249	0.0039	0.0256654	yes	GO:0080043	UDP-glucosyltransferase_(AHRD_V1_****_A7M6U9_IPONI);_contains_Interpro_domain(s)__IPR002213__UDP-glucuronosyl/UDP-glucosyltransferase_
Solyc09g098120	0.396664	4.54332	3.51776	2.00E-04	0.00226017	yes	GO:0003700	DUF1264_domain_protein_(AHRD_V1_**--_B8NLT6_ASPFN);_contains_Interpro_domain(s)__IPR010686__Protein_of_unknown_function_DUF1264_
Solyc09g007430	10.9771	5.20951	-1.07527	0.00055	0.00528233	yes	GO:0003697	Mitochondrial_SBP40_(AHRD_V1_**--_Q58J68_SOLTU);_contains_Interpro_domain(s)__IPR012340__Nucleic_acid-binding,_OB-fold_
Solyc09g007510	1.57381	4.53753	1.52765	1.00E-04	0.00124597	yes	GO:0006468,GO:0005488	Receptor-like_kinase_(AHRD_V1_*-*-_A7VM32_MARPO);_contains_Interpro_domain(s)__IPR002290__Serine/threonine_protein_kinase_
Solyc09g007520	0.386445	1.26095	1.70618	0.00745	0.042507	yes	GO:0004601,GO:0005515	Peroxidase_(AHRD_V1_****_C1KA92_POPTR);_contains_Interpro_domain(s)__IPR000823__Plant_peroxidase_
Solyc09g007680	14.7164	38.9276	1.40337	5.00E-05	0.000666568	yes	GO:0005515	Zinc_finger_family_protein_(AHRD_V1_**--_D7MTV5_ARALY);_contains_Interpro_domain(s)__IPR011016__Zinc_finger,_RING-CH-type_
Solyc09g009770	1.44738	3.00615	1.05447	0.00725	0.0417209	yes	GO:0005516	Calmodulin_binding_protein_(AHRD_V1_****_B6SL12_MAIZE)
Solyc09g009840	7.87263	16.3143	1.05122	8.00E-04	0.00718769	yes	GO:0004089	Calcium/calmodulin_protein_kinase_(AHRD_V1_*-*-_Q84ZT8_TOBAC)
Solyc09g010000	2.20707	5.31584	1.26817	0.00215	0.0159392	yes	GO:0009815	1-aminocyclopropane-1-carboxylate_oxidase-like_protein_(AHRD_V1_**-*_Q9LTH8_ARATH);_contains_Interpro_domain(s)__IPR005123__Oxoglutarate_and_iron-dependent_oxygenase_
Solyc09g010020	7.0374	19.1933	1.44749	5.00E-05	0.000666568	yes	GO:0009815	1-aminocyclopropane-1-carboxylate_oxidase-like_protein_(AHRD_V1_**-*_Q9LTH8_ARATH);_contains_Interpro_domain(s)__IPR005123__Oxoglutarate_and_iron-dependent_oxygenase_
Solyc09g010430	327.953	88.2484	-1.89385	5.00E-05	0.000666568	yes	GO:0004042,GO:0004358	Unknown_Protein_(AHRD_V1)
Solyc09g011080	6.29513	19.8823	1.65917	5.00E-05	0.000666568	yes	GO:0046863	Ribulose-1_5-bisphosphate_carboxylase/oxygenase_activase_1_(AHRD_V1_****_Q9AXG1_GOSHI);_contains_Interpro_domain(s)__IPR003959__ATPase,_AAA-type,_core_
Solyc09g011380	3.72089	8.11411	1.12479	5.00E-05	0.000666568	yes	GO:0005634,GO:0006355,GO:0045449	BEL1-like_homeodomain_protein_9_(AHRD_V1_*---_BLH9_ARATH);_contains_Interpro_domain(s)__IPR006563__POX_
Solyc09g011660	20.5353	60.465	1.558	5.00E-05	0.000666568	yes	GO:0006950	Universal_stress_protein_1_(AHRD_V1_***-_B0YQX0_GOSAR);_contains_Interpro_domain(s)__IPR006016__UspA_
Solyc09g012000	1.06528	4.10914	1.94761	1.00E-04	0.00124597	yes	GO:0005515,GO:0016301	Receptor_like_protein_kinase_(AHRD_V1_****_Q39139_ARATH);_contains_Interpro_domain(s)__IPR001220__Legume_lectin,_beta_chain_
Solyc09g015380	1.74527	7.685	2.13859	0.00195	0.014771	yes	GO:0042803	Abscisic_acid_receptor_PYL6_(AHRD_V1_**--_PYL6_ARATH);_contains_Interpro_domain(s)__IPR019587__Polyketide_cyclase/dehydrase_
Solyc09g018220	0.18535	0.583253	1.65387	0.0089	0.0484443	yes	GO:0005515	Cc-nbs-lrr,_resistance_protein
Solyc09g018750	73.7806	156.034	1.08054	5.00E-05	0.000666568	yes	GO:0008152	Inosine-5&apos-monophosphate_dehydrogenase_(AHRD_V1_***-_Q0KFK7_RALEH);_contains_Interpro_domain(s)__IPR000644__Cystathionine_beta-synthase,_core_
Solyc09g042710	0.979437	2.2514	1.2008	0.00315	0.0216917	yes	GO:0005764,GO:0006629	Myosin_heavy_chain-like_(AHRD_V1_***-_Q7XIW7_ORYSJ);_contains_Interpro_domain(s)__IPR008545__Protein_of_unknown_function_DUF827,_plant_
Solyc09g042750	30.6616	62.6797	1.03157	5.00E-05	0.000666568	yes	GO:0016291	Acyl-CoA_thioesterase_9_(AHRD_V1_****_Q503Q9_DANRE)
Solyc09g057960	0	0.628467	Inf	5.00E-05	0.000666568	yes	GO:0005515,GO:0004816	Cysteine-rich_receptor-like_protein_kinase_(AHRD_V1_***-_C6ZRS1_SOYBN);_contains_Interpro_domain(s)__IPR002902__Protein_of_unknown_function_DUF26_
Solyc09g059510	5.13736	12.0744	1.23285	5.00E-05	0.000666568	yes	GO:0003677,GO:0006355	Ethylene-responsive_transcription_factor-like_protein_At4g13040_(AHRD_V1_*---_ERFL1_ARATH);_contains_Interpro_domain(s)__IPR001471__Pathogenesis-related_transcriptional_factor_and_ERF,_DNA-binding_
Solyc09g059650	37.5253	17.9367	-1.06495	0.00155	0.0123672	yes	GO:0016021	Unknown_Protein_(AHRD_V1)
Solyc09g065390	12.9358	35.5044	1.45663	5.00E-05	0.000666568	yes	GO:0005515	Expressed_protein_3&apos-partial_(Fragment)_(AHRD_V1_***-_Q75H88_ORYSJ)
Solyc09g065480	0.168901	0.947977	2.48867	0.00035	0.0036208	yes	GO:0004437	Inositol-1_4_5-trisphosphate_5-Phosphatase-like_protein_(AHRD_V1_***-_Q9M1W5_ARATH);_contains_Interpro_domain(s)__IPR000300__Inositol_polyphosphate_related_phosphatase_
Solyc09g065560	6.23247	24.1352	1.95326	5.00E-05	0.000666568	yes	GO:0015116	Sulfate_transporter_(AHRD_V1_****_D7LTZ8_ARALY);_contains_Interpro_domain(s)__IPR001902__Sulphate_anion_transporter_
Solyc09g065910	50.9684	150.24	1.55959	5.00E-05	0.000666568	yes	GO:0009523	Photosystem_II_reaction_center_W_protein_(AHRD_V1_***-_B6TMB3_MAIZE);_contains_Interpro_domain(s)__IPR009806__Photosystem_II_protein_PsbW,_class_2_
Solyc09g072660	0.193429	1.28349	2.7302	0.00135	0.011044	yes	GO:0009055	FAD-binding_domain-containing_protein_(AHRD_V1_**--_D7KFP2_ARALY);_contains_Interpro_domain(s)__IPR006094__FAD_linked_oxidase,_N-terminal_
Solyc09g074230	8.64305	25.1263	1.53959	5.00E-05	0.000666568	yes	GO:0005536	Glucose_transporter_8_(AHRD_V1_****_Q2KKJ3_SOLIN);_contains_Interpro_domain(s)__IPR003663__Sugar/inositol_transporter_
Solyc09g074570	7.98413	0	#NAME?	5.00E-05	0.000666568	yes	GO:0008794	Glutaredoxin_(AHRD_V1_****_B3F8F2_SOLTU);_contains_Interpro_domain(s)__IPR011905__Glutaredoxin-like,_plant_II_
Solyc09g074590	0	2.57846	Inf	2.00E-04	0.00226017	yes	GO:0008794	Glutaredoxin_family_protein_(AHRD_V1_****_D7LYE9_ARALY);_contains_Interpro_domain(s)__IPR011905__Glutaredoxin-like,_plant_II_
Solyc09g074820	1.04308	0.174624	-2.57852	2.00E-04	0.00226017	yes	GO:0016020	Potassium_transporter_(AHRD_V1_***-_Q1T6Z4_PHRAU);_contains_Interpro_domain(s)__IPR003855__K+_potassium_transporter_
Solyc09g075140	0.380968	2.05915	2.43431	0.00015	0.00176682	yes	GO:0008289,GO:0004622	Lipase-like_protein_(AHRD_V1_**--_Q9M3D1_ARATH)
Solyc09g075470	1.46499	5.33353	1.8642	0.00505	0.0314284	yes	GO:0031072	Chaperone_protein_dnaJ_(AHRD_V1_***-_B6U761_MAIZE);_contains_Interpro_domain(s)__IPR001623__Heat_shock_protein_DnaJ,_N-terminal_
Solyc09g075600	16.4151	5.97971	-1.45688	0.006	0.0361598	yes	GO:0016758	Unknown_Protein_(AHRD_V1)
Solyc09g075820	0.265646	4.33264	4.02767	5.00E-05	0.000666568	yes	GO:0008506	Solute_carrier_family_2,_facilitated_glucose_transporter_member_3_(AHRD_V1_***-_GTR3_CANFA);_contains_Interpro_domain(s)__IPR003663__Sugar/inositol_transporter_
Solyc09g075890	2.39243	11.544	2.27059	5.00E-05	0.000666568	yes	GO:0047405,GO:0008252	Pyrimidine_5&apos-nucleotidase_(AHRD_V1_****_B4WF69_9CAUL);_contains_Interpro_domain(s)__IPR010237__Pyrimidine_5-nucleotidase_
Solyc09g075910	0.307255	3.55794	3.53353	5.00E-05	0.000666568	yes	GO:0048544,GO:0005529,GO:0006468	Receptor-like_protein_kinase_(AHRD_V1_***-_Q39202_ARATH);_contains_Interpro_domain(s)__IPR002290__Serine/threonine_protein_kinase_
Solyc09g075920	0.152842	1.8389	3.58873	0.00025	0.00273474	yes	GO:0005529,GO:0006468	Receptor-like_protein_kinase_(AHRD_V1_***-_Q39202_ARATH);_contains_Interpro_domain(s)__IPR002290__Serine/threonine_protein_kinase_
Solyc09g075970	5.36159	2.3844	-1.16904	0.0013	0.0107124	yes	GO:0042623	CRAL/TRIO_domain_containing_protein_expressed_(AHRD_V1_**--_Q10PW5_ORYSJ);_contains_Interpro_domain(s)__IPR001251__Cellular_retinaldehyde-binding/triple_function,_C-terminal_
Solyc09g082100	0	0.817314	Inf	5.00E-05	0.000666568	yes	GO:0004124	Seed_maturation_protein_(AHRD_V1_**--_Q2Q4X9_MEDTR);_contains_Interpro_domain(s)__IPR007011__Seed_maturation_protein_
Solyc09g082210	70.9532	33.0064	-1.10412	5.00E-05	0.000666568	yes	GO:0015231	Os10g0422600_protein_(Fragment)_(AHRD_V1_*-*-_Q0IXM0_ORYSJ);_contains_Interpro_domain(s)__IPR007650__Protein_of_unknown_function_DUF581_
Solyc09g082220	7.71034	1.4881	-2.37332	0.00275	0.0194781	yes	GO:0015231	Acetyltransferase_GNAT_family_protein_expressed_(AHRD_V1_***-_Q75GC2_ORYSJ);_contains_Interpro_domain(s)__IPR016181__Acyl-CoA_N-acyltransferase_
Solyc09g082690	1939.39	849.659	-1.19065	5.00E-05	0.000666568	yes	NA	NA
Solyc09g082720	257.082	86.4424	-1.57242	5.00E-05	0.000666568	yes	GO:0050235,GO:0004033	Aldo/keto_reductase_family_protein_(AHRD_V1_****_D7KWQ9_ARALY);_contains_Interpro_domain(s)__IPR001395__Aldo/keto_reductase_
Solyc09g082830	4.70889	1.79059	-1.39495	5.00E-05	0.000666568	yes	GO:0019899	ARGONAUTE_1_(AHRD_V1_***-_D6RUV9_TOBAC);_contains_Interpro_domain(s)__IPR003165__Stem_cell_self-renewal_protein_Piwi_
Solyc09g082870	1.07256	0.270131	-1.98933	0.00055	0.00528233	yes	GO:0005388	Calcium-transporting_ATPase_1_(AHRD_V1_****_Q7XBH9_CERRI);_contains_Interpro_domain(s)__IPR006408__ATPase,_P-type,_calcium-transporting,_PMCA-type_
Solyc09g082890	0.417609	2.36189	2.49972	0.0014	0.0113759	yes	GO:0005515	Calcium-transporting_ATPase_1_(AHRD_V1_***-_Q7XBH9_CERRI);_contains_Interpro_domain(s)__IPR001757__ATPase,_P-type,_K/Mg/Cd/Cu/Zn/Na/Ca/Na/H-transporter_
Solyc09g083010	0.723746	2.18823	1.59621	0.00065	0.00605953	yes	GO:0034042,GO:0034043	Endonuclease_III-like_protein_1_(AHRD_V1_**--_B6U0P3_MAIZE);_contains_Interpro_domain(s)__IPR003265__HhH-GPD_domain_
Solyc09g083050	0.0987402	6.52572	6.04636	0.00495	0.0308697	yes	GO:0009922	Fatty_acid_elongase_3-ketoacyl-CoA_synthase_(AHRD_V1_****_Q6DUV5_BRANA);_contains_Interpro_domain(s)__IPR012392__Very-long-chain_3-ketoacyl-CoA_synthase_
Solyc09g083130	0.570794	2.42433	2.08655	5.00E-05	0.000666568	yes	GO:0004252	Peptidase_S9_prolyl_oligopeptidase_active_site_domain_protein_(AHRD_V1_*-*-_D1C565_SPHTD);_contains_Interpro_domain(s)__IPR001375__Peptidase_S9,_prolyl_oligopeptidase_active_site_region_
Solyc09g090040	2.96684	10.7774	1.861	5.00E-05	0.000666568	yes	GO:0050162	Germin-like_protein_5_(AHRD_V1_***-_A8QK91_VITVI);_contains_Interpro_domain(s)__IPR014710__RmlC-like_jelly_roll_fold_
Solyc09g090360	0.915448	0.347216	-1.39865	0.009	0.0488417	yes	GO:0005515,GO:0004930	Xenotropic_and_polytropic_retrovirus_receptor_(AHRD_V1_**-*_B2GU54_XENTR);_contains_Interpro_domain(s)__IPR004342__EXS,_C-terminal_
Solyc09g090430	34.1253	77.2908	1.17945	5.00E-05	0.000666568	yes	GO:0008152,GO:0003677,GO:0009439	Cyanate_hydratase_(AHRD_V1_***-_B6TTW1_MAIZE);_contains_Interpro_domain(s)__IPR008076__Cyanase_
Solyc09g090730	0.150818	1.99512	3.7256	0.0029	0.0203101	yes	GO:0015398	Ammonium_transporter_(AHRD_V1_****_Q09J80_9ROSI);_contains_Interpro_domain(s)__IPR001905__Ammonium_transporter_
Solyc09g090780	1.50891	3.32113	1.13817	8.00E-04	0.00718769	yes	GO:0004519	Pentatricopeptide_repeat-containing_protein_(AHRD_V1_***-_D7L3A6_ARALY);_contains_Interpro_domain(s)__IPR002885__Pentatricopeptide_repeat_
Solyc09g090800	0	1.00942	Inf	1.00E-04	0.00124597	yes	GO:0003677,GO:0045449	Plasma_membrane_associated_protein_(AHRD_V1_***-_B6SJ93_MAIZE);_contains_Interpro_domain(s)__IPR008390__AWPM-19-like_
Solyc09g090980	10.9777	214.928	4.29121	5.00E-05	0.000666568	yes	GO:0009607	Major_allergen_Mal_d_1_(AHRD_V1_***-_Q84LA7_MALDO);_contains_Interpro_domain(s)__IPR000916__Bet_v_I_allergen_
Solyc09g090990	0.288433	11.0869	5.26447	0.00325	0.0222114	yes	GO:0009607	Major_allergen_Mal_d_1_(AHRD_V1_***-_Q43550_MALDO);_contains_Interpro_domain(s)__IPR000916__Bet_v_I_allergen_
Solyc09g091010	2.18462	4.49842	1.04204	0.00625	0.0371959	yes	GO:0009607	Unknown_Protein_(AHRD_V1)
Solyc09g091270	1.62733	0.242571	-2.74602	0.0033	0.0225106	yes	GO:0005515,GO:0006468	Genomic_DNA_chromosome_5_P1_clone_MAC12_(AHRD_V1_***-_Q9FFY5_ARATH)
Solyc09g092130	0.841871	0.365705	-1.20292	0.00705	0.0408165	yes	GO:0005985,GO:0009058	Sucrose_phosphate_synthase_(AHRD_V1_***-_D6R6Y5_9LILI);_contains_Interpro_domain(s)__IPR012819__Sucrose_phosphate_synthase,_plant_
Solyc09g092270	2.48831	20.2756	3.0265	5.00E-05	0.000666568	yes	GO:0016740	Hydroxycinnamoyl-CoA_shikimate/quinate_hydroxycinnamoyl_transferase_(AHRD_V1_*--*_D1GJ93_COFAR);_contains_Interpro_domain(s)__IPR003480__Transferase_
Solyc09g092450	3.47452	7.73464	1.15452	5.00E-05	0.000666568	yes	GO:0016208	Long-chain-fatty-acid_CoA_ligase_(AHRD_V1_***-_Q9LK39_ARATH);_contains_Interpro_domain(s)__IPR000873__AMP-dependent_synthetase_and_ligase_
Solyc09g092520	4.58485	0.504227	-3.18473	0.00025	0.00273474	yes	GO:0016798	Xyloglucan_endotransglucosylase/hydrolase_8_(AHRD_V1_****_C0IRG7_ACTDE);_contains_Interpro_domain(s)__IPR016455__Xyloglucan_endotransglucosylase/hydrolase_
Solyc09g098110	29.5276	14.3196	-1.04407	5.00E-05	0.000666568	yes	GO:0003700	BHLH_transcription_factor_(AHRD_V1_*-**_B6SY24_MAIZE);_contains_Interpro_domain(s)__IPR001092__Basic_helix-loop-helix_dimerisation_region_bHLH_
Solyc09g098510	2.71742	9.68303	1.83322	5.00E-05	0.000666568	yes	GO:0009664	Unknown_Protein_(AHRD_V1);_contains_Interpro_domain(s)__IPR006706__Extensin-like_region_
Solyc10g005030	3.0336	10.0616	1.72976	5.00E-05	0.000666568	yes	GO:0006355	Pseudo-response_regulator_9_(AHRD_V1_***-_D0PPG9_CASSA);_contains_Interpro_domain(s)__IPR001789__Signal_transduction_response_regulator,_receiver_region_
Solyc10g005040	3.07993	6.44641	1.0656	0.00555	0.0338307	yes	GO:0032776	Harpin-induced_protein-like_(Fragment)_(AHRD_V1_**--_D2CFH8_COFAR);_contains_Interpro_domain(s)__IPR010847__Harpin-induced_1_
Solyc10g005080	9.70974	29.7183	1.61385	5.00E-05	0.000666568	yes	GO:0005515,GO:0003700	Late_elongated_hypocotyl_and_circadian_clock_associated-1-like
Solyc10g005300	0.422716	2.37856	2.49233	5.00E-04	0.00489827	yes	GO:0005515,GO:0004674	Serine/threonine-protein_kinase_(AHRD_V1_****_C6ZRV0_SOYBN);_contains_Interpro_domain(s)__IPR002290__Serine/threonine_protein_kinase_
Solyc10g005950	0.812481	2.27849	1.48767	0.00805	0.0448975	yes	GO:0051287,GO:0047631	Nudix_hydrolase_2_(AHRD_V1_**--_B6U183_MAIZE);_contains_Interpro_domain(s)__IPR000086__NUDIX_hydrolase_domain_
Solyc10g006230	8.54462	37.852	2.14728	5.00E-05	0.000666568	yes	GO:0016020	Chlorophyll_a-b_binding_protein_7,_chloroplastic_(AHRD_V1_***-_CB12_SOLLC);_contains_Interpro_domain(s)__IPR001344__Chlorophyll_A-B_binding_protein_
Solyc10g006330	4.2209	11.1772	1.40494	5.00E-05	0.000666568	yes	GO:0003702,GO:0008134	Unknown_Protein_(AHRD_V1)
Solyc10g006740	3.53646	0.745278	-2.24646	0.0018	0.0138551	yes	GO:0031683	Centrin_2_(Fragment)_(AHRD_V1_**--_Q4U4N2_PIG);_contains_Interpro_domain(s)__IPR011992__EF-Hand_type_
Solyc10g006950	2.72854	17.9939	2.72131	5.00E-05	0.000666568	yes	GO:0008022,GO:0019903	Unknown_Protein_(AHRD_V1)
Solyc10g007690	3.03511	12.7638	2.07223	5.00E-05	0.000666568	yes	GO:0016020	Chlorophyll_a-b_binding_protein_8,_chloroplastic_(AHRD_V1_***-_CB13_SOLLC);_contains_Interpro_domain(s)__IPR001344__Chlorophyll_A-B_binding_protein_
Solyc10g008160	2.06971	9.65617	2.22202	0.0019	0.0144649	yes	GO:0005515	Transcription_factor_(Fragment)_(AHRD_V1_*---_D6MK15_9ASPA)
Solyc10g009430	1.52948	10.0727	2.71933	5.00E-05	0.000666568	yes	GO:0004842	Diacylglycerol_O-acyltransferase_(AHRD_V1_***-_Q124V7_POLSJ);_contains_Interpro_domain(s)__IPR009721__Protein_of_unknown_function_DUF1298_
Solyc10g017850	8.341	16.7958	1.0098	2.00E-04	0.00226017	yes	GO:0005778	Peroxisomal_membrane_protein_11-1_(AHRD_V1_***-_PX111_ORYSJ);_contains_Interpro_domain(s)__IPR008733__Peroxisomal_biogenesis_factor_11_
Solyc10g017970	1119.18	3287.51	1.55456	5.00E-05	0.000666568	yes	GO:0008061,GO:0016998	Chitinase_(AHRD_V1_***-_Q9SQL3_POAPR);_contains_Interpro_domain(s)__IPR001002__Chitin-binding,_type_1_
Solyc10g017980	4408.13	19857	2.1714	5.00E-05	0.000666568	yes	GO:0008061,GO:0016998	Chitinase_(AHRD_V1_***-_B8QVJ5_ZEAMP);_contains_Interpro_domain(s)__IPR001002__Chitin-binding,_type_1_
Solyc10g047030	46.9217	8.41379	-2.47943	5.00E-05	0.000666568	yes	GO:0009044,GO:0005515	Beta-xylosidase_4_(AHRD_V1_****_D7MRV5_ARALY);_contains_Interpro_domain(s)__IPR001764__Glycoside_hydrolase,_family_3,_N-terminal_
Solyc10g049420	0	2.80255	Inf	0.00145	0.0117139	yes	GO:0030599	Unknown_Protein_(AHRD_V1)
Solyc10g049970	15.3447	38.6999	1.33459	5.00E-05	0.000666568	yes	GO:0004061,GO:0009975	Kynurenine_formamidase_(AHRD_V1_**--_D7BCL0_MEISD);_contains_Interpro_domain(s)__IPR007325__Putative_cyclase_
Solyc10g050220	21.5811	10.2007	-1.0811	0.00025	0.00273474	yes	GO:0005515,GO:0016563,GO:0003677	Unknown_Protein_(AHRD_V1)
Solyc10g050880	0	0.60227	Inf	5.00E-05	0.000666568	yes	GO:0004091	Gibberellin_receptor_GID1L2_(AHRD_V1_**--_B6TIA5_MAIZE);_contains_Interpro_domain(s)__IPR013094__Alpha/beta_hydrolase_fold-3_
Solyc10g050990	2413.17	127.796	-4.23901	5.00E-05	0.000666568	yes	GO:0003677	Unknown_Protein_(AHRD_V1)
Solyc10g052490	7.5157	20.6983	1.46153	5.00E-05	0.000666568	yes	GO:0008152	Isoflavone_reductase-like_protein_5_(AHRD_V1_***-_Q3KN68_VITVI);_contains_Interpro_domain(s)__IPR008030__NmrA-like_
Solyc10g052880	2.65582	11.7353	2.14362	5.00E-05	0.000666568	yes	GO:0004675	LRR_receptor-like_serine/threonine-protein_kinase,_RLP
Solyc10g055200	0	1.9594	Inf	5.00E-05	0.000666568	yes	GO:0016592	Disease_resistance_response_(AHRD_V1_***-_D7KM73_ARALY);_contains_Interpro_domain(s)__IPR004265__Plant_disease_resistance_response_protein_
Solyc10g074730	2.76786	10.981	1.98816	5.00E-05	0.000666568	yes	GO:0006468	Harpin-induced_1_(AHRD_V1_***-_Q1STP6_MEDTR);_contains_Interpro_domain(s)__IPR010847__Harpin-induced_1_
Solyc10g074790	149.279	71.7486	-1.05699	5.00E-05	0.000666568	yes	GO:0016021	Auxin_efflux_carrier_family_protein_(AHRD_V1_***-_D7M6D2_ARALY);_contains_Interpro_domain(s)__IPR004776__Auxin_efflux_carrier_
Solyc10g075030	3.23897	11.8802	1.87495	5.00E-05	0.000666568	yes	GO:0003700	AP2_domain-containing_transcription_factor_(AHRD_V1_*--*_B9HWL7_POPTR);_contains_Interpro_domain(s)__IPR003340__Transcriptional_factor_B3_
Solyc10g076200	0	1.15452	Inf	0.0042	0.027156	yes	GO:0006869	Non-specific_lipid-transfer_protein_(AHRD_V1_***-_A7UGH2_SOLTU);_contains_Interpro_domain(s)__IPR013770__Plant_lipid_transfer_protein_and_hydrophobic_protein,_helical_
Solyc10g076360	88.1689	40.0155	-1.13971	5.00E-05	0.000666568	yes	GO:0003824	Prenylated_rab_acceptor_PRA1_(AHRD_V1_***-_A2Q469_MEDTR);_contains_Interpro_domain(s)__IPR004895__Prenylated_rab_acceptor_PRA1_
Solyc10g076370	16.0088	3.87593	-2.04625	5.00E-05	0.000666568	yes	GO:0003677,GO:0006355	Ethylene-responsive_transcription_factor_13_(AHRD_V1_*-*-_ERF99_ARATH);_contains_Interpro_domain(s)__IPR001471__Pathogenesis-related_transcriptional_factor_and_ERF,_DNA-binding_
Solyc10g076480	0.458365	1.86802	2.02694	0.00115	0.00965211	yes	GO:0016020	Ammonium_transporter_(AHRD_V1_***-_B9HCZ0_POPTR);_contains_Interpro_domain(s)__IPR001905__Ammonium_transporter_
Solyc10g076660	1.54278	13.6908	3.1496	5.00E-05	0.000666568	yes	GO:0016491,GO:0055114	Anthocyanidin_synthase_(AHRD_V1_**--_Q2QCX4_GOSHI);_contains_Interpro_domain(s)__IPR005123__Oxoglutarate_and_iron-dependent_oxygenase_
Solyc10g077110	65.6017	172.446	1.39434	1.00E-04	0.00124597	yes	NA	NA
Solyc10g078440	12.2526	29.3967	1.26257	0.00455	0.028913	yes	GO:0003700,GO:0046982	Unknown_Protein_(AHRD_V1);_contains_Interpro_domain(s)__IPR008889__VQ_
Solyc10g078920	12.9767	54.7654	2.07734	5.00E-05	0.000666568	yes	GO:0045454	Thioredoxin-like_5_(AHRD_V1_***-_A6N1I7_ORYSI);_contains_Interpro_domain(s)__IPR013766__Thioredoxin_domain_
Solyc10g079620	6.02215	16.9897	1.49631	5.00E-05	0.000666568	yes	GO:0008152	HAD_superfamily_(Subfamily_IA)_hydrolase_TIGR02254_(AHRD_V1_**--_D2C4L5_THENR);_contains_Interpro_domain(s)__IPR011949__HAD-superfamily_hydrolase,_subfamily_IA,_REG-2-like_
Solyc10g080610	46.5035	128.413	1.46538	5.00E-05	0.000666568	yes	GO:0005622	Kelch-like_protein_14_(AHRD_V1_***-_B6T7I5_MAIZE);_contains_Interpro_domain(s)__IPR015915__Kelch-type_beta_propeller_
Solyc10g081910	0.151952	0.573729	1.91675	0.00415	0.0269192	yes	GO:0005515,GO:0004675	Receptor_like_kinase,_RLK
Solyc10g081930	12.6217	3.11608	-2.0181	5.00E-05	0.000666568	yes	GO:0005515	Unknown_Protein_(AHRD_V1)
Solyc10g081940	6.66432	1.25255	-2.41159	5.00E-05	0.000666568	yes	GO:0000145	Exocyst_complex_protein_exo70_(AHRD_V1_**--_EXO70_ASPFU);_contains_Interpro_domain(s)__IPR004140__Exo70_exocyst_complex_subunit_
Solyc10g083210	0.995097	6.25109	2.6512	5.00E-05	0.000666568	yes	GO:0006355	Auxin_response_factor_1_(AHRD_V1_*-*-_D9HNS8_MAIZE);_contains_Interpro_domain(s)__IPR003340__Transcriptional_factor_B3_
Solyc10g083440	2.20083	8.56004	1.95957	5.00E-05	0.000666568	yes	GO:0080043	UDP_flavonoid_3-O-glucosyltransferase_(Fragment)_(AHRD_V1_****_B5AIT4_IPOTF);_contains_Interpro_domain(s)__IPR002213__UDP-glucuronosyl/UDP-glucosyltransferase_
Solyc10g083460	13.533	38.5657	1.51084	5.00E-05	0.000666568	yes	GO:0008270	Zinc_finger_A20_and_AN1_domain-containing_stress-associated_protein_6_(AHRD_V1_*-*-_C1BNQ4_9MAXI);_contains_Interpro_domain(s)__IPR000058__Zinc_finger,_AN1-type_
Solyc10g083690	1.61402	5.49778	1.76819	5.00E-05	0.000666568	yes	GO:0020037,GO:0055114	Cytochrome_P450
Solyc10g083880	189.508	782.364	2.04558	5.00E-05	0.000666568	yes	GO:0016020,GO:0016021	Aquaporin_(AHRD_V1_***-_D6BRE1_9ROSI);_contains_Interpro_domain(s)__IPR012269__Aquaporin_
Solyc10g083960	1.50034	3.84573	1.35797	3.00E-04	0.00319482	yes	GO:0008152,GO:0006777	Phosphoadenosine_phosphosulfate_reductase_domain_containing_protein_(AHRD_V1_*---_C5PEQ4_COCP7);_contains_Interpro_domain(s)__IPR002500__Phosphoadenosine_phosphosulphate_reductase_
Solyc10g084250	0.230597	1.72816	2.90579	1.00E-04	0.00124597	yes	GO:0006468,GO:0005488	Receptor-like_kinase_(AHRD_V1_*-*-_A7VM32_MARPO);_contains_Interpro_domain(s)__IPR002290__Serine/threonine_protein_kinase_
Solyc10g084680	1.61686	4.14114	1.35683	0.0014	0.0113759	yes	NA	NA
Solyc10g084770	1.25484	5.73419	2.19209	5.00E-05	0.000666568	yes	GO:0006468	Receptor-like_protein_kinase_At3g21340_(AHRD_V1_***-_RLK6_ARATH);_contains_Interpro_domain(s)__IPR002290__Serine/threonine_protein_kinase_
Solyc10g084960	0.500149	2.57823	2.36595	0.0069	0.040102	yes	GO:0016020	Glutathione_S-transferase-like_protein_(AHRD_V1_***-_A8DUB0_SOLLC);_contains_Interpro_domain(s)__IPR004046__Glutathione_S-transferase,_C-terminal_
Solyc10g085200	5.35829	13.9776	1.38327	5.00E-05	0.000666568	yes	GO:0055114	Acyl-CoA_dehydrogenase_(AHRD_V1_***-_A3XH21_LEEBM);_contains_Interpro_domain(s)__IPR009100__Acyl-CoA_dehydrogenase/oxidase,_middle_and_N-terminal_
Solyc10g085550	6.23316	14.5192	1.21993	1.00E-04	0.00124597	yes	GO:0000015	Enolase_(AHRD_V1_***-_C5J0G6_TOBAC);_contains_Interpro_domain(s)__IPR000941__Enolase_
Solyc10g085590	122.68	47.3521	-1.37341	5.00E-05	0.000666568	yes	GO:0030374,GO:0043130	Tumor_susceptibility_protein_101_(Fragment)_(AHRD_V1_*-*-_Q09H81_MACMU);_contains_Interpro_domain(s)__IPR008883__Tumour_susceptibility_gene_101_
Solyc10g086180	13.8989	32.0724	1.20636	5.00E-05	0.000666568	yes	NA	NA
Solyc10g086620	0.302645	1.61755	2.41811	0.0084	0.0463356	yes	GO:0016020,GO:0008152,GO:0055114	Tropinone_reductase_(AHRD_V1_**--_B6TAE7_MAIZE);_contains_Interpro_domain(s)__IPR002347__Glucose/ribitol_dehydrogenase_
Solyc10g086730	5.00508	16.0373	1.67997	5.00E-05	0.000666568	yes	GO:0005975	Fructose-1_6-bisphosphatase_class_1_(AHRD_V1_***-_D0MHZ8_RHOM4);_contains_Interpro_domain(s)__IPR000146__Fructose-1,6-bisphosphatase_
Solyc10g005310	4.73559	10.2013	1.10713	5.00E-05	0.000666568	yes	GO:0004000	Adenosine_deaminase-like_protein_(Predicted)_(AHRD_V1_****_B2KIP2_RHIFE);_contains_Interpro_domain(s)__IPR001365__Adenosine/AMP_deaminase_
Solyc10g005330	1.2192	3.5055	1.52368	5.00E-05	0.000666568	yes	GO:0043565	Homeobox-leucine_zipper_protein_ATHB-14_(AHRD_V1_***-_ATB14_ARATH);_contains_Interpro_domain(s)__IPR002913__Lipid-binding_START_
Solyc10g005500	0.702613	0.132058	-2.41156	0.0085	0.0468017	yes	GO:0016020	Cation_diffusion_facilitator_9_(AHRD_V1_**--_Q84ND5_STYHA);_contains_Interpro_domain(s)__IPR002524__Cation_efflux_protein_
Solyc10g006660	254.129	80.2257	-1.66342	5.00E-05	0.000666568	yes	GO:0005200	Calcium-binding_EF_hand_family_protein_(Fragment)_(AHRD_V1_**--_D7MEH5_ARALY);_contains_Interpro_domain(s)__IPR011992__EF-Hand_type_
Solyc10g006670	379.392	141.191	-1.42604	0.00755	0.0429018	yes	NA	NA
Solyc10g006960	9.49008	2.87913	-1.72079	0.00015	0.00176682	yes	GO:0004842	RING_finger_protein_5_(AHRD_V1_*---_B6UBI0_MAIZE);_contains_Interpro_domain(s)__IPR018957__Zinc_finger,_C3HC4_RING-type_
Solyc10g007070	2.49455	5.90293	1.24265	0.00125	0.0103665	yes	GO:0009055	CT099_(Fragment)_(AHRD_V1_*---_Q30GY4_9SOLN);_contains_Interpro_domain(s)__IPR003245__Plastocyanin-like_
Solyc10g007600	1.34077	73.6554	5.77966	5.00E-05	0.000666568	yes	GO:0008891	L-lactate_dehydrogenase__(AHRD_V1_***-_LLDD_VIBPA);_contains_Interpro_domain(s)__IPR012133__Alpha-hydroxy_acid_dehydrogenase,_FMN-dependent_
Solyc10g007930	0.708445	3.1329	2.14477	3.00E-04	0.00319482	yes	GO:0008395,GO:0019825	Cytochrome_P450
Solyc10g008300	6.90191	19.7249	1.51495	5.00E-05	0.000666568	yes	GO:0005975	Mannan_endo-1_4-beta-mannosidase_(AHRD_V1_***-_A8FDC6_BACP2);_contains_Interpro_domain(s)__IPR001547__Glycoside_hydrolase,_family_5_
Solyc10g008320	7.39747	2.83839	-1.38196	0.0022	0.0162169	yes	GO:0005975	Unknown_Protein_(AHRD_V1)
Solyc10g009190	0.921166	37.7686	5.35758	0.0048	0.030121	yes	GO:0022857	Cold_shock_protein-1_(AHRD_V1_*-*-_B6SP63_MAIZE)
Solyc10g009550	8.21048	1.03257	-2.99123	5.00E-05	0.000666568	yes	GO:0045449	WRKY_transcription_factor_(AHRD_V1_***-_D3YEX5_SOLLC);_contains_Interpro_domain(s)__IPR003657__DNA-binding_WRKY_
Solyc10g011660	1.77184	3.93466	1.151	0.00165	0.012982	yes	GO:0080123,GO:0070566	GH3_family_protein_(AHRD_V1_***-_B9GQG9_POPTR);_contains_Interpro_domain(s)__IPR004993__GH3_auxin-responsive_promoter_
Solyc10g011810	1.07331	2.68773	1.32433	0.0029	0.0203101	yes	GO:0004768,GO:0042284	Fatty_acid_delta-6_desaturase_(AHRD_V1_****_Q84KG6_9ERIC);_contains_Interpro_domain(s)__IPR012171__Fatty_acid/sphingolipid_desaturase_
Solyc10g012080	14.996	34.8942	1.21841	5.00E-05	0.000666568	yes	GO:0016020	MRNA_clone_RAFL21-79-C21_(AHRD_V1_**--_Q8W458_ARATH);_contains_Interpro_domain(s)__IPR006461__Protein_of_unknown_function_Cys-rich_
Solyc10g012430	2.11613	7.44884	1.81559	5.00E-05	0.000666568	yes	GO:0008233	Signal_peptide_peptidase_(AHRD_V1_****_Q9MA44_ARATH);_contains_Interpro_domain(s)__IPR007369__Peptidase_A22B,_signal_peptide_peptidase_
Solyc10g017960	3.76192	70.586	4.22984	5.00E-05	0.000666568	yes	GO:0030246,GO:0005515	F-box_protein_PP2-B1_(AHRD_V1_*-*-_PP2B1_ARATH);_contains_Interpro_domain(s)__IPR001810__Cyclin-like_F-box_
Solyc10g017990	0	0.53183	Inf	5.00E-05	0.000666568	yes	GO:0019139,GO:0008131	Cytokinin_oxidase/dehydrogenase_2_(AHRD_V1_*-**_C0LPA7_SOLTU);_contains_Interpro_domain(s)__IPR015345__Cytokinin_dehydrogenase_1,_FAD_and_cytokinin_binding_
Solyc10g018140	50.5964	6.07637	-3.05775	5.00E-05	0.000666568	yes	GO:0016621	Dihydroflavonol_4-reductase_(AHRD_V1_****_Q6R130_CITSI);_contains_Interpro_domain(s)__IPR016040__NAD(P)-binding_domain_
Solyc10g018340	0	0.533984	Inf	0.0055	0.0335598	yes	GO:0046910	Auxin_responsive_SAUR_protein_(AHRD_V1_*-*-_Q1SN26_MEDTR);_contains_Interpro_domain(s)__IPR003676__Auxin_responsive_SAUR_protein_
Solyc10g018350	6.26611	13.3224	1.08821	0.0011	0.00931886	yes	GO:0005515	Vesicle-associated_membrane_protein-associated_protein_(AHRD_V1_***-_Q1ANA7_WHEAT);_contains_Interpro_domain(s)__IPR016763__Vesicle-associated_membrane_protein_
Solyc10g062160	1.29735	2.97708	1.19833	0.0018	0.0138551	yes	GO:0003924	Dynamin_like_protein_(AHRD_V1_***-_D3BTL7_POLPA);_contains_Interpro_domain(s)__IPR001401__Dynamin,_GTPase_region_
Solyc10g044720	5.91741	103.129	4.12334	5.00E-05	0.000666568	yes	GO:0005975,GO:0005488	Unknown_Protein_(AHRD_V1)
Solyc10g047360	21.3479	44.0658	1.04556	0.00015	0.00176682	yes	GO:0008143,GO:0042802	Polyadenylate-binding_protein_family_protein_(AHRD_V1_****_D7MT99_ARALY);_contains_Interpro_domain(s)__IPR000504__RNA_recognition_motif,_RNP-1_
Solyc10g049220	1.79998	0.268373	-2.74567	0.0034	0.0230279	yes	NA	NA
Solyc10g050160	5.47596	1.96743	-1.4768	0.00395	0.0259285	yes	GO:0016206,GO:0042409	Caffeoyl-CoA_3-O-methyltransferase_(AHRD_V1_****_A6XBP7_BRARP);_contains_Interpro_domain(s)__IPR002935__O-methyltransferase,_family_3_
Solyc10g050890	11.9637	36.8339	1.62237	5.00E-05	0.000666568	yes	GO:0005515	Nitrite_reductase_(AHRD_V1_***-_Q76G13_TOBAC);_contains_Interpro_domain(s)__IPR006067__Nitrite_and_sulphite_reductase_4Fe-4S_region_
Solyc10g051020	153.634	66.2898	-1.21264	5.00E-05	0.000666568	yes	GO:0008395,GO:0019825	Cytochrome_P450
Solyc10g051080	0.998887	5.99899	2.58632	0.00045	0.00449603	yes	GO:0005515	Unknown_Protein_(AHRD_V1)
Solyc10g052750	19.0686	7.71889	-1.30474	5.00E-05	0.000666568	yes	GO:0016021	Unknown_Protein_(AHRD_V1)
Solyc10g054100	4.90412	1.88638	-1.37838	0.0028	0.0197012	yes	NA	NA
Solyc10g054440	6.96789	55.0339	2.98153	5.00E-05	0.000666568	yes	GO:0008792	Arginine_decarboxylase_(AHRD_V1_****_Q5F307_SOLLC);_contains_Interpro_domain(s)__IPR002985__Arginine_decarboxylase_
Solyc10g054470	1.99739	9.04142	2.17843	5.00E-05	0.000666568	yes	NA	NA
Solyc10g055410	1.9589	5.85833	1.58044	0.0016	0.012699	yes	GO:0003677,GO:0045449	MYB_transcription_factor_(AHRD_V1_**--_B9H191_POPTR);_contains_Interpro_domain(s)__IPR017930__Myb-type_HTH_DNA-binding_domain_
Solyc10g055740	2.15137	0.600084	-1.84202	0.00085	0.00753595	yes	GO:0016747	Lysine/histidine_transporter_(AHRD_V1_***-_B9GQ40_POPTR);_contains_Interpro_domain(s)__IPR013057__Amino_acid_transporter,_transmembrane_
Solyc10g055800	20.8992	359.58	4.1048	5.00E-05	0.000666568	yes	GO:0005975,GO:0008061,GO:0016998	Chitinase_(AHRD_V1_***-_B9VRK7_CAPAN);_contains_Interpro_domain(s)__IPR016283__Glycoside_hydrolase,_family_19_
Solyc10g055810	18.8777	238.703	3.66047	5.00E-05	0.000666568	yes	GO:0008843	Endochitinase_(Chitinase)_(AHRD_V1_****_Q43184_SOLTU);_contains_Interpro_domain(s)__IPR016283__Glycoside_hydrolase,_family_19__IPR018371__Chitin-binding,_type_1,_conserved_site__IPR000726__Glycoside_hydrolase,_family_19,_catalytic__IPR001002__Chitin-binding,_type_1_
Solyc10g075050	0	2.04827	Inf	0.00025	0.00273474	yes	GO:0006869	Non-specific_lipid-transfer_protein_(AHRD_V1_***-_A7UGG9_SOLTU);_contains_Interpro_domain(s)__IPR013770__Plant_lipid_transfer_protein_and_hydrophobic_protein,_helical_
Solyc10g075070	12.7456	431.37	5.08086	5.00E-05	0.000666568	yes	GO:0006869	Non-specific_lipid-transfer_protein_(AHRD_V1_***-_A7UGG9_SOLTU);_contains_Interpro_domain(s)__IPR013770__Plant_lipid_transfer_protein_and_hydrophobic_protein,_helical_
Solyc10g075090	15.5633	109.378	2.8131	5.00E-05	0.000666568	yes	GO:0005516,GO:0005319	Non-specific_lipid-transfer_protein_(AHRD_V1_****_Q4A1N0_SOLLC);_contains_Interpro_domain(s)__IPR013770__Plant_lipid_transfer_protein_and_hydrophobic_protein,_helical_
Solyc10g075100	3.72186	42.5704	3.51576	5.00E-05	0.000666568	yes	GO:0005516,GO:0005319	Non-specific_lipid-transfer_protein_(AHRD_V1_****_Q4A1N1_SOLLC);_contains_Interpro_domain(s)__IPR000528__Plant_lipid_transfer_protein/Par_allergen_
Solyc10g075150	2.21708	81.0679	5.1924	0.00025	0.00273474	yes	GO:0005516,GO:0005319	Non-specific_lipid-transfer_protein_(AHRD_V1_****_Q9ZPI9_CAPAN);_contains_Interpro_domain(s)__IPR013770__Plant_lipid_transfer_protein_and_hydrophobic_protein,_helical_
Solyc10g076510	517.635	133.038	-1.9601	5.00E-05	0.000666568	yes	GO:0005515,GO:0004737	Pyruvate_decarboxylase_(AHRD_V1_****_B0ZS79_PRUAR);_contains_Interpro_domain(s)__IPR012110__Pyruvate_decarboxylase/indolepyruvate_decarboxylase_
Solyc10g076540	1.88579	17.4074	3.20646	0.0037	0.0246087	yes	NA	NA
Solyc10g077040	20.1541	50.8905	1.33632	5.00E-05	0.000666568	yes	GO:0003677,GO:0048529	Magnesium-protoporphyrin_IX_monomethyl_ester_(AHRD_V1_****_B9SCF8_RICCO);_contains_Interpro_domain(s)__IPR008434__Magnesium-protoporphyrin_IX_monomethyl_ester_aerobic_oxidative_cyclase_
Solyc10g078250	0.465009	4.24469	3.19033	0.00015	0.00176682	yes	NA	NA
Solyc10g078550	1.59764	6.2832	1.97555	5.00E-05	0.000666568	yes	GO:0004353	Glutamate_dehydrogenase_(AHRD_V1_****_Q8L6A0_TOBAC);_contains_Interpro_domain(s)__IPR014362__Glutamate_dehydrogenase_
Solyc10g078590	31.5962	139.108	2.13838	5.00E-05	0.000666568	yes	GO:0006457,GO:0031072	Unknown_Protein_(AHRD_V1)
Solyc10g078600	0.702773	0.168143	-2.06337	0.00455	0.028913	yes	GO:0006457,GO:0031072	Myrosinase-binding_protein_(Fragment)_(AHRD_V1_*---_Q96342_BRANA);_contains_Interpro_domain(s)__IPR001229__Mannose-binding_lectin_
Solyc10g078770	88.19	318.898	1.85441	5.00E-05	0.000666568	yes	GO:0009790	Seed_maturation_protein_LEA_4_(AHRD_V1_***-_Q9FE69_GLYTO);_contains_Interpro_domain(s)__IPR005513__Late_embryogenesis_abundant_(LEA)_group_1_
Solyc10g078780	0	0.738498	Inf	5.00E-05	0.000666568	yes	GO:0009790	Seed_maturation_protein_LEA_4_(AHRD_V1_*-*-_Q9FNW7_GLYTO);_contains_Interpro_domain(s)__IPR005513__Late_embryogenesis_abundant_(LEA)_group_1_
Solyc10g078880	0.854055	0.350097	-1.28657	0.0053	0.0325148	yes	GO:0006350	DNA-directed_RNA_polymerase_(AHRD_V1_***-_B9SHS2_RICCO);_contains_Interpro_domain(s)__IPR015712__DNA-directed_RNA_polymerase,_subunit_2_
Solyc10g079050	118.532	48.313	-1.29479	5.00E-05	0.000666568	yes	GO:0005634,GO:0045449	BHLH_transcription_factor_(AHRD_V1_*-*-_B6TXR4_MAIZE);_contains_Interpro_domain(s)__IPR011598__Helix-loop-helix_DNA-binding_
Solyc10g079490	1.96367	4.12783	1.07183	0.0043	0.0275956	yes	GO:0016757	Beta-1-3-galactosyl-o-glycosyl-glycoprotein_(AHRD_V1_**-*_B6Z261_WHEAT);_contains_Interpro_domain(s)__IPR003406__Glycosyl_transferase,_family_14_
Solyc10g079640	0.597464	2.06735	1.79086	0.0019	0.0144649	yes	GO:0016787,GO:0008152	Iaa-amino_acid_hydrolase_9_(AHRD_V1_***-_B9GU29_POPTR);_contains_Interpro_domain(s)__IPR010168__Peptidase_M20D,_amidohydrolase_
Solyc10g079860	0	4.86568	Inf	5.00E-05	0.000666568	yes	GO:0005515,GO:0008810	Beta-1_3-glucanase_(AHRD_V1_***-_Q68V46_OLEEU);_contains_Interpro_domain(s)__IPR000490__Glycoside_hydrolase,_family_17_
Solyc10g080210	7052.37	2407.37	-1.55065	0.00115	0.00965211	yes	GO:0004650	Polygalacturonase_A_(AHRD_V1_****_Q9M6S2_ACTCH);_contains_Interpro_domain(s)__IPR000743__Glycoside_hydrolase,_family_28_
Solyc10g080840	34.0222	70.3151	1.04736	5.00E-05	0.000666568	yes	GO:0019825	Cytochrome_P450
Solyc10g081120	3.61757	22.6812	2.6484	5.00E-05	0.000666568	yes	GO:0009044,GO:0046556	Alpha-L-arabinofuranosidase_(AHRD_V1_****_Q76LU4_SOLLC);_contains_Interpro_domain(s)__IPR017853__Glycoside_hydrolase,_catalytic_core_
Solyc10g081170	475.422	1300.07	1.45131	5.00E-05	0.000666568	yes	GO:0005509	Calmodulin-2_(AHRD_V1_***-_D7LFI7_ARALY);_contains_Interpro_domain(s)__IPR011992__EF-Hand_type_
Solyc10g081300	0.625031	4.52197	2.85495	1.00E-04	0.00124597	yes	GO:0006508	Metacaspase_7_(AHRD_V1_*-*-_D7KWG9_ARALY);_contains_Interpro_domain(s)__IPR011600__Peptidase_C14,_caspase_catalytic_
Solyc10g081430	0.674894	2.09255	1.63253	0.0024	0.0174217	yes	GO:0016020	Exostosin_family_protein_(AHRD_V1_**--_D7LML7_ARALY);_contains_Interpro_domain(s)__IPR004263__Exostosin-like_
Solyc10g081570	105.871	262.855	1.31195	5.00E-05	0.000666568	yes	GO:0008152,GO:0055114	KED_(AHRD_V1_*-*-_Q9LW95_TOBAC)
Solyc10g083250	12.4612	5.29642	-1.23435	0.0012	0.0100114	yes	NA	NA
Solyc10g083950	1.66258	3.96147	1.25261	0.0011	0.00931886	yes	GO:0055085	Nodulin_family_protein_(AHRD_V1_***-_D7MWD3_ARALY);_contains_Interpro_domain(s)__IPR010658__Nodulin-like_
Solyc10g084600	234.972	92.6466	-1.34268	5.00E-05	0.000666568	yes	GO:0019825	Plant-specific_domain_TIGR01589_family_protein_(AHRD_V1_*-*-_B4FFL2_MAIZE);_contains_Interpro_domain(s)__IPR006476__Conserved_hypothetical_protein_CHP01589,_plant_
Solyc10g084880	6.15118	2.63969	-1.22049	0.00075	0.00681284	yes	GO:0005515,GO:0016301	Avr9/Cf-9_rapidly_elicited_protein_137_(AHRD_V1_***-_Q9FQZ2_TOBAC);_contains_Interpro_domain(s)__IPR007700__Protein_of_unknown_function_DUF668_
Solyc10g085460	4.05464	11.8906	1.55218	5.00E-05	0.000666568	yes	GO:0005515	Cc-nbs-lrr,_resistance_protein
Solyc10g086030	0.493974	1.20338	1.28459	0.00865	0.0474688	yes	GO:0005840,GO:0015935	Interactor_of_constitutive_active_ROPs_3_(AHRD_V1_***-_ICR3_ARATH)
Solyc10g086060	5.21262	18.4792	1.82582	5.00E-05	0.000666568	yes	GO:0001671	IQ-domain_10_(Fragment)_(AHRD_V1_*---_D7L3Y4_ARALY);_contains_Interpro_domain(s)__IPR000048__IQ_calmodulin-binding_region_
Solyc10g086170	1.69833	6.05046	1.83293	5.00E-05	0.000666568	yes	GO:0016884	Glutamyl-tRNA(Gln)_amidotransferase_subunit_A_(AHRD_V1_***-_D5DXY7_BACMQ);_contains_Interpro_domain(s)__IPR000120__Amidase_signature_enzyme_
Solyc10g086220	0.339795	2.29896	2.75825	5.00E-04	0.00489827	yes	GO:0008152,GO:0016491	Flavin_oxidoreductase/NADH_oxidase_(AHRD_V1_**--_A0YMI2_LYNSP);_contains_Interpro_domain(s)__IPR001155__NADH:flavin_oxidoreductase/NADH_oxidase,_N-terminal_
Solyc10g086280	63.1855	25.8161	-1.29132	5.00E-05	0.000666568	yes	GO:0030001	Heavy_metal-associated_domain_containing_protein_expressed_(AHRD_V1_*-*-_Q10RN8_ORYSJ);_contains_Interpro_domain(s)__IPR006121__Heavy_metal_transport/detoxification_protein_
Solyc10g086570	3.14671	101.557	5.01231	5.00E-05	0.000666568	yes	GO:0008270	Palmitoyltransferase_PFA4_(AHRD_V1_**--_B6TA04_MAIZE);_contains_Interpro_domain(s)__IPR001594__Zinc_finger,_DHHC-type_
Solyc10g086580	64.9445	145.532	1.16406	5.00E-05	0.000666568	yes	GO:0005524	Ribulose-1_5-bisphosphate_carboxylase/oxygenase_activase_1_(AHRD_V1_***-_Q9AXG1_GOSHI);_contains_Interpro_domain(s)__IPR003959__ATPase,_AAA-type,_core_
Solyc10g086710	6.72696	14.7424	1.13194	0.0065	0.0382686	yes	GO:0008270	PAR-1b_protein_(AHRD_V1_***-_Q43588_TOBAC);_contains_Interpro_domain(s)__IPR009489__PAR1_
Solyc11g006410	7.51519	20.1984	1.42636	5.00E-05	0.000666568	yes	GO:0005759	Genomic_DNA_chromosome_5_P1_clone_MUK11_(AHRD_V1_***-_Q9FMC4_ARATH)
Solyc11g006740	22.8408	4.0702	-2.48844	5.00E-05	0.000666568	yes	GO:0045735,GO:0048046	F-box_protein_PP2-B1_(AHRD_V1_***-_PP2B1_ARATH)
Solyc11g007120	229.758	79.0436	-1.53939	5.00E-05	0.000666568	yes	GO:0005515,GO:0005198	Fe/S_biogenesis_protein_nfuA_(AHRD_V1_*---_NFUA_HAMD5);_contains_Interpro_domain(s)__IPR017065__HIRA-interacting_protein_5_
Solyc11g007200	45.6419	115.475	1.33915	5.00E-05	0.000666568	yes	GO:0030001	Copper_chaperone_(AHRD_V1_*-*-_D3GC04_9ROSI);_contains_Interpro_domain(s)__IPR006121__Heavy_metal_transport/detoxification_protein_
Solyc11g007390	3.51179	17.1688	2.28951	1.00E-04	0.00124597	yes	GO:0008152	UDP-glucosyltransferase_(AHRD_V1_*-*-_Q8LKG3_STERE);_contains_Interpro_domain(s)__IPR002213__UDP-glucuronosyl/UDP-glucosyltransferase_
Solyc11g007570	0.240051	3.19485	3.73433	0.0088	0.0481024	yes	GO:0019825	Transcriptional_activator_(AHRD_V1_***-_C3FFU8_BACTB);_contains_Interpro_domain(s)__IPR004305__TENA/THI-4_protein/Coenzyme_PQQ_biosynthesis_protein_C_
Solyc11g007690	12.3708	42.7844	1.79015	5.00E-05	0.000666568	yes	GO:0004743	Pyruvate_kinase_(AHRD_V1_****_A9P7U5_POPTR);_contains_Interpro_domain(s)__IPR001697__Pyruvate_kinase_
Solyc11g007940	3.67927	9.07643	1.30271	0.00035	0.0036208	yes	GO:0003723	Poly(RC)_binding_protein_3_(AHRD_V1_***-_Q6AY48_RAT);_contains_Interpro_domain(s)__IPR018111__K_Homology,_type_1,_subgroup_
Solyc11g008540	40.4918	12.1627	-1.73516	1.00E-04	0.00124597	yes	GO:0006396,GO:0005524	Ribonuclease_3-like_protein_3_(AHRD_V1_*-*-_RTL3_ORYSJ);_contains_Interpro_domain(s)__IPR000999__Ribonuclease_III_
Solyc11g008530	71.3282	21.0063	-1.76365	5.00E-05	0.000666568	yes	GO:0006396,GO:0006508,GO:0005524,GO:0005622	Ribonuclease_3-like_protein_3_(AHRD_V1_*-*-_RTL3_ORYSJ);_contains_Interpro_domain(s)__IPR000999__Ribonuclease_III_
Solyc11g010200	10.3613	32.1062	1.63165	5.00E-05	0.000666568	yes	GO:0019904	14-3-3_protein_beta/alpha-1_(AHRD_V1_**--_143B1_ONCMY);_contains_Interpro_domain(s)__IPR000308__14-3-3_protein_
Solyc11g010630	14.5189	29.6887	1.03198	5.00E-05	0.000666568	yes	GO:0016020	Unknown_Protein_(AHRD_V1)
Solyc11g010760	4.72915	20.3453	2.10504	5.00E-05	0.000666568	yes	GO:0008152	UDP-glucosyltransferase_(AHRD_V1_***-_Q8LKG3_STERE);_contains_Interpro_domain(s)__IPR002213__UDP-glucuronosyl/UDP-glucosyltransferase_
Solyc11g011520	1.02942	3.96886	1.94689	7.00E-04	0.00645255	yes	GO:0016020	Unknown_Protein_(AHRD_V1)
Solyc11g012320	9734.38	3252.62	-1.58149	5.00E-05	0.000666568	yes	GO:0005737	Unknown_Protein_(AHRD_V1)
Solyc11g012360	2.4963	48.6262	4.28387	5.00E-05	0.000666568	yes	GO:0016020	Sodium-dependent_dicarboxylate_transporter_(AHRD_V1_***-_O35055_RAT);_contains_Interpro_domain(s)__IPR001898__Sodium/sulphate_symporter_
Solyc11g012530	1.8857	5.74397	1.60695	5.00E-05	0.000666568	yes	NA	NA
Solyc11g012980	27.851	2.28422	-3.60796	5.00E-05	0.000666568	yes	GO:0003677	Ethylene-responsive_transcription_factor_9_(AHRD_V1_*-*-_ERF80_ARATH);_contains_Interpro_domain(s)__IPR001471__Pathogenesis-related_transcriptional_factor_and_ERF,_DNA-binding_
Solyc11g013110	130.19	290.537	1.1581	5.00E-05	0.000666568	yes	GO:0045431	Anthocyanidin_synthase_(AHRD_V1_****_B2M0X8_GINBI);_contains_Interpro_domain(s)__IPR005123__Oxoglutarate_and_iron-dependent_oxygenase_
Solyc11g013880	0.848453	3.02673	1.83485	5.00E-05	0.000666568	yes	GO:0048544,GO:0005529,GO:0006468	Receptor-like_protein_kinase_(AHRD_V1_***-_Q9FLV4_ARATH);_contains_Interpro_domain(s)__IPR002290__Serine/threonine_protein_kinase_
Solyc11g017010	48.7507	103.77	1.08989	5.00E-05	0.000666568	yes	GO:0005887,GO:0016021	Sucrose_transporter_(AHRD_V1_***-_A8E0N3_TOBAC);_contains_Interpro_domain(s)__IPR005989__Sucrose/H+_symporter,_plant_
Solyc11g020330	368.12	847.918	1.20375	5.00E-05	0.000666568	yes	GO:0005634	class_IV_heat_shock_protein_(AHRD_V1_***-_B6TXB5_MAIZE);_contains_Interpro_domain(s)__IPR002068__Heat_shock_protein_Hsp20_
Solyc11g020920	1.64568	24.5409	3.89843	5.00E-05	0.000666568	yes	GO:0005840	Unknown_Protein_(AHRD_V1)
Solyc11g027840	0.223515	2.51416	3.49163	0.0029	0.0203101	yes	GO:0016787	Carboxymethylenebutenolidase_homolog_(AHRD_V1_***-_C1BWH0_ESOLU);_contains_Interpro_domain(s)__IPR002925__Dienelactone_hydrolase_
Solyc11g040150	0.812157	2.87369	1.82308	1.00E-04	0.00124597	yes	GO:0005975,GO:0048046	Heparan-alpha-glucosaminide_N-acetyltransferase_(AHRD_V1_**--_D2QUR2_SPILD);_contains_Interpro_domain(s)__IPR019259__Protein_of_unknown_function_DUF2261,_transmembrane_
Solyc11g039980	6.27963	15.8353	1.3344	0.0022	0.0162169	yes	GO:0016469	ATP_synthase_subunit_alpha_(AHRD_V1_***-_Q5M9V4_TOBAC);_contains_Interpro_domain(s)__IPR018118__ATPase,_F1/A1_complex,_alpha/beta_subunit,_N-terminal_
Solyc11g056680	3.70759	12.8912	1.79783	5.00E-05	0.000666568	yes	GO:0004675	LRR_receptor-like_serine/threonine-protein_kinase,_RLP
Solyc11g062100	25.4336	8.88879	-1.51667	5.00E-05	0.000666568	yes	NA	NA
Solyc11g064920	4.39204	11.8284	1.42929	5.00E-05	0.000666568	yes	GO:0004157	Dihydropyrimidinase_(AHRD_V1_**-*_D7M4H1_ARALY);_contains_Interpro_domain(s)__IPR011778__D-hydantoinase_
Solyc11g065020	1.50355	3.93277	1.38717	0.00825	0.0457032	yes	NA	NA
Solyc11g065350	9.05769	35.9843	1.99015	5.00E-05	0.000666568	yes	GO:0016020,GO:0017111,GO:0016887	ABC_transporter_G_family_member_15_(AHRD_V1_***-_AB15G_ARATH);_contains_Interpro_domain(s)__IPR003439__ABC_transporter-like_
Solyc11g066130	15.3505	2.68365	-2.51602	5.00E-05	0.000666568	yes	GO:0016021	Thaumatin-like_protein_(AHRD_V1_**--_D2KU75_CITJA);_contains_Interpro_domain(s)__IPR017949__Thaumatin,_conserved_site__IPR001938__Thaumatin,_pathogenesis-related_
Solyc11g066320	14.4307	37.2892	1.36962	5.00E-05	0.000666568	yes	GO:0016020	Exostosin-like_glycosyltransferase_(AHRD_V1_**--_A8I7L6_CHLRE);_contains_Interpro_domain(s)__IPR004263__Exostosin-like_
Solyc11g066330	0.378531	5.17333	3.77261	5.00E-05	0.000666568	yes	GO:0016020	Nodulin_family_protein_(AHRD_V1_***-_D7LIF1_ARALY);_contains_Interpro_domain(s)__IPR010658__Nodulin-like_
Solyc11g066390	203.953	68.4608	-1.57489	5.00E-05	0.000666568	yes	GO:0055114	Superoxide_dismutase_(AHRD_V1_***-_Q7XAV2_SOLLC);_contains_Interpro_domain(s)__IPR018152__Superoxide_dismutase,_copper/zinc,__binding_site_
Solyc11g066670	0.422119	1.36375	1.69186	0.0036	0.024094	yes	GO:0008152	UDP-glucosyltransferase_(AHRD_V1_*-*-_B8QI32_9MAGN);_contains_Interpro_domain(s)__IPR002213__UDP-glucuronosyl/UDP-glucosyltransferase_
Solyc11g068520	2.15683	4.91561	1.18846	0.00255	0.018305	yes	GO:0005622	Rho_GTPase_activating_protein_2_(AHRD_V1_*-*-_Q6UQ72_ORYSJ);_contains_Interpro_domain(s)__IPR000198__RhoGAP_
Solyc11g068710	7.40886	17.2993	1.22339	0.00115	0.00965211	yes	GO:0005515	F-box_family_protein_(AHRD_V1_***-_B9MYU0_POPTR)
Solyc11g069350	6.31529	15.8646	1.32889	5.00E-05	0.000666568	yes	GO:0005515	Zinc_finger_family_protein_(AHRD_V1_**--_D7MTV5_ARALY);_contains_Interpro_domain(s)__IPR011016__Zinc_finger,_RING-CH-type_
Solyc11g069460	1.83267	5.30322	1.53292	2.00E-04	0.00226017	yes	GO:0005622	DsRNA-binding_protein_2_(AHRD_V1_***-_D7LHN0_ARALY);_contains_Interpro_domain(s)__IPR001159__Double-stranded_RNA_binding_
Solyc11g071600	0.0723205	1.05151	3.86192	5.00E-05	0.000666568	yes	GO:0009055,GO:0051536,GO:0055114,GO:0050660	Aldehyde_oxidase_(AHRD_V1_***-_Q9FV23_SOLLC);_contains_Interpro_domain(s)__IPR002346__Molybdopterin_dehydrogenase,_FAD-binding_
Solyc11g071640	0.619057	4.78749	2.95113	5.00E-05	0.000666568	yes	GO:0008810	Beta-D-glucosidase_(AHRD_V1_***-_O82074_TROMA);_contains_Interpro_domain(s)__IPR001764__Glycoside_hydrolase,_family_3,_N-terminal_
Solyc11g071850	3.55417	7.28799	1.03601	0.00075	0.00681284	yes	GO:0006457,GO:0031072	AT5G22070_protein_(Fragment)_(AHRD_V1_***-_B9DHZ2_ARATH);_contains_Interpro_domain(s)__IPR004949__Protein_of_unknown_function_DUF266,_plant_
Solyc11g072400	2.73025	1.1767	-1.21429	0.0081	0.0450514	yes	GO:0005634	Defects_in_morphology_protein_1_homolog_(AHRD_V1_***-_DEM1_BOVIN);_contains_Interpro_domain(s)__IPR019190__Defects_in_morphology_protein_1-like_
Solyc11g072860	35.5455	8.28718	-2.10071	0.00025	0.00273474	yes	GO:0043565	Histone_H4_(AHRD_V1_***-_B6T0P4_MAIZE);_contains_Interpro_domain(s)__IPR001951__Histone_H4_
Solyc11g073050	17.3669	34.83	1.00399	5.00E-05	0.000666568	yes	GO:0015031,GO:0007264,GO:0005525,GO:0007165,GO:0005622	Ras-related_protein_Rab-8A_(AHRD_V1_***-_C1C362_9MAXI);_contains_Interpro_domain(s)__IPR003579__Ras_small_GTPase,_Rab_type_
Solyc11g073120	64.1897	175.885	1.45422	5.00E-05	0.000666568	yes	GO:0003677,GO:0045449	MYB_transcription_factor_(AHRD_V1_*-*-_Q56UT4_ORYSJ);_contains_Interpro_domain(s)__IPR015495__Myb_transcription_factor_
Solyc11g005800	3.05665	1.43739	-1.0885	0.00795	0.0445318	yes	GO:0005634,GO:0006355,GO:0045449	Chromatin_assembly_factor_1_subunit_B_(AHRD_V1_**--_B4FIA4_MAIZE);_contains_Interpro_domain(s)__IPR017986__WD40_repeat,_region_
Solyc11g005990	1.52401	0.343271	-2.15045	5.00E-05	0.000666568	yes	GO:0016020	Transcriptional_corepressor_SEUSS_(AHRD_V1_*---_SEUSS_ARATH)
Solyc11g006030	0	0.655238	Inf	5.00E-05	0.000666568	yes	GO:0005488,GO:0000151	U-box_domain-containing_protein_(AHRD_V1_***-_D7MID4_ARALY);_contains_Interpro_domain(s)__IPR003613__U_box_domain_
Solyc11g006040	0.153605	1.76816	3.52496	5.00E-05	0.000666568	yes	GO:0005515,GO:0004675	Receptor_like_kinase,_RLK
Solyc11g006270	52.7195	154.763	1.55365	5.00E-05	0.000666568	yes	GO:0016021	3-oxo-5-alpha-steroid_4-dehydrogenase_family_protein_(AHRD_V1_***-_D7M7I5_ARALY);_contains_Interpro_domain(s)__IPR001104__3-oxo-5-alpha-steroid_4-dehydrogenase,_C-terminal_
Solyc11g006290	1.05506	4.20855	1.996	8.00E-04	0.00718769	yes	GO:0016021	3-oxo-5-alpha-steroid_4-dehydrogenase_family_protein_(AHRD_V1_***-_D7M7I5_ARALY);_contains_Interpro_domain(s)__IPR001104__3-oxo-5-alpha-steroid_4-dehydrogenase,_C-terminal_
Solyc11g006300	12.2811	31.4498	1.3566	5.00E-05	0.000666568	yes	GO:0016021	3-oxo-5-alpha-steroid_4-dehydrogenase_family_protein_(AHRD_V1_***-_D7M7I5_ARALY);_contains_Interpro_domain(s)__IPR001104__3-oxo-5-alpha-steroid_4-dehydrogenase,_C-terminal_
Solyc11g006750	4167.75	2016.41	-1.04748	5.00E-05	0.000666568	yes	GO:0045735,GO:0048046	Unknown_Protein_(AHRD_V1)
Solyc11g007400	3.23164	18.3074	2.50209	5.00E-05	0.000666568	yes	GO:0008152	Receptor-like_protein_kinase_(Fragment)_(AHRD_V1_***-_O49206_ORYSA)
Solyc11g007420	0.367834	3.34385	3.18438	0.00365	0.0243836	yes	GO:0008152	Receptor-like_protein_kinase_(Fragment)_(AHRD_V1_***-_O49206_ORYSA)
Solyc11g008250	8.51731	25.6644	1.5913	5.00E-05	0.000666568	yes	GO:0005524,GO:0017111	Single-stranded_nucleic_acid_binding_R3H_domain_protein_(AHRD_V1_**--_B4B323_9CHRO);_contains_Interpro_domain(s)__IPR003959__ATPase,_AAA-type,_core_
Solyc11g008600	12.2365	3.46115	-1.82187	0.00025	0.00273474	yes	GO:0016021	Genomic_DNA_chromosome_5_P1_clone_MUA2_(AHRD_V1_***-_Q9FKM0_ARATH)
Solyc11g008620	18.2728	48.277	1.40164	5.00E-05	0.000666568	yes	GO:0008152	Phosphoglycolate_phosphatase_(AHRD_V1_**--_C1FHY2_9CHLO);_contains_Interpro_domain(s)__IPR006349__2-phosphoglycolate_phosphatase,_eukaryotic_
Solyc11g010700	0.890304	4.37799	2.2979	5.00E-05	0.000666568	yes	GO:0006468,GO:0000151	Receptor-like_protein_kinase_(AHRD_V1_*-*-_Q9FZP2_ARATH);_contains_Interpro_domain(s)__IPR001245__Tyrosine_protein_kinase_
Solyc11g010740	2.40377	9.78621	2.02545	5.00E-05	0.000666568	yes	GO:0080043	UDP-glucosyltransferase_(AHRD_V1_**-*_Q8LKG3_STERE);_contains_Interpro_domain(s)__IPR002213__UDP-glucuronosyl/UDP-glucosyltransferase_
Solyc11g011160	11.6352	35.0087	1.58922	5.00E-05	0.000666568	yes	GO:0005634,GO:0003677	High_mobility_group_protein_(AHRD_V1_*---_Q42461_CANGL);_contains_Interpro_domain(s)__IPR005818__Histone_H1/H5_
Solyc11g011180	0.214147	6.54073	4.93278	5.00E-05	0.000666568	yes	GO:0005515	LRR_receptor-like_serine/threonine-protein_kinase,_RLP
Solyc11g011190	5.67222	20.7305	1.86977	5.00E-05	0.000666568	yes	GO:0016020	Exostosin_family_protein_(AHRD_V1_**--_D7M9K9_ARALY);_contains_Interpro_domain(s)__IPR004263__Exostosin-like_
Solyc11g011570	10.1627	0.944042	-3.42828	5.00E-05	0.000666568	yes	GO:0008270	RING_finger_protein_44_(AHRD_V1_*---_RNF44_DANRE);_contains_Interpro_domain(s)__IPR011016__Zinc_finger,_RING-CH-type_
Solyc11g011610	8.98609	19.0751	1.08592	0.0048	0.030121	yes	GO:0008270	Fatty_acid-binding_protein-like_protein_(AHRD_V1_***-_D6FMZ4_MYCTU);_contains_Interpro_domain(s)__IPR014878__Region_of_unknown_function_DUF1794_
Solyc11g012240	0	0.566982	Inf	5.00E-05	0.000666568	yes	GO:0005515,GO:0008415	Wax_synthase_isoform_3_(AHRD_V1_**--_Q84XY7_VITVI)
Solyc11g012260	11.285	27.8528	1.30341	5.00E-05	0.000666568	yes	GO:0005515,GO:0008415	Membrane_bound_O-acyl_transferase_MBOAT_(AHRD_V1_*---_Q2HT39_MEDTR);_contains_Interpro_domain(s)__IPR004299__Membrane_bound_O-acyl_transferase,_MBOAT_
Solyc11g012270	0.394429	2.03199	2.36506	0.00405	0.0264602	yes	GO:0005737	RHO_protein_GDP_dissociation_inhibitor_(AHRD_V1_***-_Q705X3_MEDTR);_contains_Interpro_domain(s)__IPR000406__RHO_protein_GDP_dissociation_inhibitor_
Solyc11g012450	3.01926	8.08652	1.42133	5.00E-05	0.000666568	yes	GO:0016020,GO:0016021	Predicted_transporter_(AHRD_V1_***-_Q2TZC8_ASPOR);_contains_Interpro_domain(s)__IPR003663__Sugar/inositol_transporter_
Solyc11g012680	3.71163	9.23893	1.31567	6.00E-04	0.00568117	yes	GO:0030001	Proline-rich_protein_(AHRD_V1_*-*-_O81922_CAPAN);_contains_Interpro_domain(s)__IPR006121__Heavy_metal_transport/detoxification_protein_
Solyc11g012860	1.3722	0.590064	-1.21755	0.00605	0.0363764	yes	GO:0008152,GO:0055114	Filament-like_plant_protein_(Fragment)_(AHRD_V1_***-_FPP_SOLLC);_contains_Interpro_domain(s)__IPR008587__Protein_of_unknown_function_DUF869,_plant_
Solyc11g013810	41.7641	11.623	-1.84529	5.00E-05	0.000666568	yes	GO:0009055,GO:0020037,GO:0055114	Nitrate_reductase_(AHRD_V1_***-_Q8LT13_SOLTU);_contains_Interpro_domain(s)__IPR012137__Nitrate_reductase_NADH_dependant_
Solyc11g018600	1.36948	0.476626	-1.5227	0.00165	0.012982	yes	GO:0008152,GO:0055114	3-phenylpropionate-dihydrodiol/cinnamic_acid-dihydrodiol_dehydrogenase_(AHRD_V1_*-*-_HCAB_ECO5E);_contains_Interpro_domain(s)__IPR002347__Glucose/ribitol_dehydrogenase_
Solyc11g020060	30.1539	14.0302	-1.1038	5.00E-05	0.000666568	yes	GO:0008152,GO:0048037	Glyoxylate_reductase/hydroxypyruvate_reductase_(AHRD_V1_***-_GRHPR_MOUSE);_contains_Interpro_domain(s)__IPR006140__D-isomer_specific_2-hydroxyacid_dehydrogenase,_NAD-binding_
Solyc11g020100	0.610377	2.314	1.92261	5.00E-05	0.000666568	yes	GO:0006952,GO:0006915	Cc-nbs-lrr,_resistance_protein
Solyc11g020280	2.04489	6.83787	1.74152	5.00E-05	0.000666568	yes	GO:0004675	Receptor_like_kinase,_RLK
Solyc11g021360	6.12453	15.3744	1.32786	0.00345	0.0232535	yes	GO:0006508	Unknown_Protein_(AHRD_V1)
Solyc11g022530	2.63472	11.9906	2.18619	5.00E-05	0.000666568	yes	GO:0045449	Transmembrane_protein_205_(AHRD_V1_*-*-_B9EN72_SALSA)
Solyc11g044910	14.5362	76.1737	2.38965	5.00E-05	0.000666568	yes	GO:0005975	Beta-xylosidase_1_(AHRD_V1_***-_D7MNR6_ARALY);_contains_Interpro_domain(s)__IPR001764__Glycoside_hydrolase,_family_3,_N-terminal_
Solyc11g044470	3.71162	8.18295	1.14057	0.00255	0.018305	yes	GO:0003676,GO:0000166	Heterogeneous_nuclear_ribonucleoprotein_A2/B1-like_(AHRD_V1_*---_Q5ZDX8_ORYSJ);_contains_Interpro_domain(s)__IPR000504__RNA_recognition_motif,_RNP-1_
Solyc11g044230	55.259	191.87	1.79585	5.00E-05	0.000666568	yes	GO:0005525	UPF0727_protein_C6orf115_homolog_(AHRD_V1_*-*-_CF115_XENLA)
Solyc11g042640	11.6418	26.1624	1.16819	1.00E-04	0.00124597	yes	GO:0055114	Rieske_(2Fe-2S)_domain_protein_(AHRD_V1_*-*-_C7QP67_CYAP0);_contains_Interpro_domain(s)__IPR017941__Rieske_[2Fe-2S]_iron-sulphur_domain_
Solyc11g039470	1.30366	11.0843	3.08788	5.00E-05	0.000666568	yes	GO:0008026,GO:0005524	Unknown_Protein_(AHRD_V1)
Solyc11g056330	114.018	47.2859	-1.26977	5.00E-05	0.000666568	yes	GO:0003676,GO:0005840	Uncharacterized_mitochondrial_protein_AtMg01010_(AHRD_V1_*-*-_M1010_ARATH)
Solyc11g065520	20.4713	6.69582	-1.61227	5.00E-05	0.000666568	yes	GO:0016757	Unknown_Protein_(AHRD_V1);_contains_Interpro_domain(s)__IPR005135__Endonuclease/exonuclease/phosphatase_
Solyc11g066080	7.36422	2.31404	-1.67012	3.00E-04	0.00319482	yes	GO:0005524	Genomic_DNA_chromosome_5_BAC_clone_F2O15_(AHRD_V1_***-_Q9LTJ3_ARATH)
Solyc11g066510	20.3921	9.60112	-1.08674	0.00085	0.00753595	yes	GO:0008270	Ring_H2_finger_protein_(AHRD_V1_***-_D9ZHD8_HYPPE);_contains_Interpro_domain(s)__IPR011016__Zinc_finger,_RING-CH-type_
Solyc11g066660	5.32361	14.2374	1.41921	5.00E-05	0.000666568	yes	GO:0016020	Magnesium_transporter_MRS2-1_(AHRD_V1_***-_MRS21_ARATH);_contains_Interpro_domain(s)__IPR002523__Mg2+_transporter_protein,_CorA-like_
Solyc11g066890	28.2235	11.0645	-1.35096	5.00E-05	0.000666568	yes	GO:0009094	Prephenate_dehydratase_(AHRD_V1_***-_Q6JJ29_IPOTF);_contains_Interpro_domain(s)__IPR001086__Prephenate_dehydratase_
Solyc11g068620	6.47026	15.5661	1.26652	0.00075	0.00681284	yes	GO:0045449	NAC-domain_protein_(AHRD_V1_***-_Q9SXQ0_TOBAC);_contains_Interpro_domain(s)__IPR003441__No_apical_meristem_(NAM)_protein_
Solyc11g069590	0.841166	3.93769	2.22689	5.00E-05	0.000666568	yes	GO:0006468	Receptor-like_protein_kinase_At5g59670_(AHRD_V1_*-*-_RLK7_ARATH);_contains_Interpro_domain(s)__IPR002290__Serine/threonine_protein_kinase_
Solyc11g071740	7.1832	19.333	1.42837	0.00025	0.00273474	yes	NA	NA
Solyc11g071810	2.4568	10.9217	2.15235	0.00015	0.00176682	yes	GO:0009058	CRABS_CLAW_(Fragment)_(AHRD_V1_**--_Q5EMM7_GOSHI);_contains_Interpro_domain(s)__IPR006780__YABBY_protein_
Solyc11g072480	2.92007	14.6827	2.33005	5.00E-05	0.000666568	yes	GO:0016021	Senescence-associated_protein_(AHRD_V1_***-_B6T9C5_MAIZE);_contains_Interpro_domain(s)__IPR000301__Tetraspanin,_subgroup_
Solyc11g072820	1.18725	2.88085	1.27887	0.00015	0.00176682	yes	GO:0007018	Kinesin-5_(AHRD_V1_*-*-_D2V727_NAEGR);_contains_Interpro_domain(s)__IPR001752__Kinesin,_motor_region_
Solyc12g005910	17.6297	37.2466	1.0791	5.00E-05	0.000666568	yes	GO:0016021	B-cell_receptor-associated_protein_31-like_containing_protein_(AHRD_V1_***-_B6TG43_MAIZE);_contains_Interpro_domain(s)__IPR008417__B-cell_receptor-associated_31-like_
Solyc12g006020	1.04822	0.273637	-1.9376	0.0012	0.0100114	yes	GO:0004675	LRR_receptor-like_serine/threonine-protein_kinase,_RLP
Solyc12g006530	0.381558	3.14183	3.04163	5.00E-05	0.000666568	yes	GO:0016866,GO:0003824	Cycloartenol_synthase_(AHRD_V1_***-_D7LA92_ARALY);_contains_Interpro_domain(s)__IPR018333__Squalene_cyclase_
Solyc12g006620	1.69653	0.565026	-1.58619	0.0019	0.0144649	yes	GO:0008270	Zinc_finger_CCCH_domain-containing_protein_34_(AHRD_V1_***-_C3H34_ORYSJ);_contains_Interpro_domain(s)__IPR000571__Zinc_finger,_CCCH-type_
Solyc12g007010	7.14878	25.1098	1.81248	5.00E-05	0.000666568	yes	GO:0005524	Cytosolic_Fe-S_cluster_assembly_factor_NUBP2_homolog_(AHRD_V1_*---_NUBP2_NEMVE);_contains_Interpro_domain(s)__IPR019591__ATPase-like,_ParA/MinD_
Solyc12g008500	0.446309	5.01306	3.48957	5.00E-05	0.000666568	yes	GO:0004675	Receptor_like_kinase,_RLK
Solyc12g008600	3.45088	1.5045	-1.19767	0.00385	0.025401	yes	GO:0003785	Unknown_Protein_(AHRD_V1);_contains_Interpro_domain(s)__IPR010410__Protein_of_unknown_function_DUF1005_
Solyc12g008660	18.7339	41.0688	1.1324	5.00E-05	0.000666568	yes	GO:0008270	Zinc_finger_CCCH_domain-containing_protein_20_(AHRD_V1_***-_C3H20_ARATH);_contains_Interpro_domain(s)__IPR000571__Zinc_finger,_CCCH-type_
Solyc12g008800	1.04738	6.24413	2.57571	0.00085	0.00753595	yes	GO:0003677	MYB_transcription_factor_(AHRD_V1_***-_Q9LVS0_ARATH);_contains_Interpro_domain(s)__IPR006447__Myb-like_DNA-binding_region,_SHAQKYF_class_
Solyc12g008840	49.711	125.677	1.33809	5.00E-05	0.000666568	yes	GO:0005975	Beta-galactosidase_(AHRD_V1_***-_O81100_SOLLC);_contains_Interpro_domain(s)__IPR001944__Glycoside_hydrolase,_family_35_
Solyc12g008960	0.304484	2.29058	2.91127	0.00015	0.00176682	yes	GO:0005634	Calmodulin-binding_protein_(AHRD_V1_***-_A2I5F3_BETVU)
Solyc12g009000	94.9296	29.7355	-1.67467	5.00E-05	0.000666568	yes	GO:0016042	Os07g0175100_protein_(Fragment)_(AHRD_V1_***-_Q0D898_ORYSJ)
Solyc12g009790	2.05673	4.48654	1.12525	0.00105	0.00898355	yes	GO:0004675	Synaptotagmin-7_(AHRD_V1_*---_SYT7_HUMAN);_contains_Interpro_domain(s)__IPR018029__C2_membrane_targeting_protein_
Solyc12g010410	6.46409	17.7835	1.46002	5.00E-05	0.000666568	yes	GO:0005634,GO:0006355,GO:0045449	Homeobox_protein_knotted-1-like_3_(AHRD_V1_***-_B6T3D1_MAIZE);_contains_Interpro_domain(s)__IPR005541__KNOX2_
Solyc12g010440	10.6635	4.66178	-1.19373	5.00E-05	0.000666568	yes	GO:0055085	Glycerol-3-phosphate_transporter_(AHRD_V1_***-_C4YY87_9RICK);_contains_Interpro_domain(s)__IPR016196__Major_facilitator_superfamily,_general_substrate_transporter_
Solyc12g010840	52.2523	136.774	1.38823	5.00E-05	0.000666568	yes	GO:0050662,GO:0008152,GO:0016491,GO:0055114	Ketol-acid_reductoisomerase_(AHRD_V1_***-_D7LW57_ARALY);_contains_Interpro_domain(s)__IPR016206__Ketol-acid_reductoisomerase,_plant_
Solyc12g010900	4.18735	16.9137	2.01408	5.00E-05	0.000666568	yes	GO:0008270	MAX2-like_protein_(Fragment)_(AHRD_V1_*-*-_B6VC85_PONTR);_contains_Interpro_domain(s)__IPR006553__Leucine-rich_repeat,_cysteine-containing_subtype_
Solyc12g011440	25.7963	60.5553	1.23109	5.00E-05	0.000666568	yes	GO:0004416,GO:0047951	60S_ribosomal_protein_L18A_(AHRD_V1_*-*-_B6T286_MAIZE)
Solyc12g013830	5.56983	29.0646	2.38356	5.00E-05	0.000666568	yes	GO:0043687	Unknown_Protein_(AHRD_V1)
Solyc12g014420	0.294653	1.23881	2.07186	0.0065	0.0382686	yes	GO:0005975	Glucan_endo-1_3-beta-glucosidase_A6_(AHRD_V1_***-_B6TIF7_MAIZE);_contains_Interpro_domain(s)__IPR000490__Glycoside_hydrolase,_family_17_
Solyc12g015970	40.575	85.5834	1.07674	5.00E-05	0.000666568	yes	GO:0005524,GO:0006950	GPI-anchored_protein_(AHRD_V1_***-_A2PZD8_IPONI)
Solyc12g017480	0.192316	1.8544	3.26941	0.00025	0.00273474	yes	GO:0019903	Lrr,__resistance_protein_fragment
Solyc12g027540	14.0283	68.2282	2.28203	0.0042	0.027156	yes	GO:0016020	Unknown_Protein_(AHRD_V1)
Solyc12g049030	0	4.23177	Inf	5.00E-05	0.000666568	yes	GO:0055114	Fatty_acid_desaturase_(AHRD_V1_***-_B3SP99_CAPAN);_contains_Interpro_domain(s)__IPR005804__Fatty_acid_desaturase,_type_1_
Solyc12g044610	1.12996	4.78746	2.08299	5.00E-05	0.000666568	yes	GO:0003677,GO:0008270	Myb_transcription_factor_(AHRD_V1_***-_B1Q4U5_9ROSI);_contains_Interpro_domain(s)__IPR006447__Myb-like_DNA-binding_region,_SHAQKYF_class_
Solyc12g044420	5.0174	1.20645	-2.05617	0.0025	0.0180463	yes	GO:0006355,GO:0045449	Avr9/Cf-9_rapidly_elicited_protein_146_(AHRD_V1_**--_Q9FQZ6_TOBAC)
Solyc12g042890	9.10218	0.356331	-4.67492	1.00E-04	0.00124597	yes	GO:0004622	Acyl-protein_thioesterase_2_(AHRD_V1_**--_B6T1C9_MAIZE);_contains_Interpro_domain(s)__IPR003140__Phospholipase/carboxylesterase_
Solyc12g042480	1.02894	15.4236	3.90592	5.00E-05	0.000666568	yes	GO:0019825	Cytochrome_P450
Solyc12g038800	4.19082	14.4421	1.78498	0.00025	0.00273474	yes	GO:0005622	Unknown_Protein_(AHRD_V1)
Solyc12g036850	2.17691	8.21289	1.91561	5.00E-05	0.000666568	yes	GO:0007018	Unknown_Protein_(AHRD_V1)
Solyc12g055730	1.98091	0.083263	-4.57234	0.0049	0.0306529	yes	GO:0006629	Lipase_(AHRD_V1_***-_Q5S8F1_RICCO);_contains_Interpro_domain(s)__IPR002921__Lipase,_class_3_
Solyc12g056360	0.549664	3.00158	2.4491	0.0046	0.0291693	yes	GO:0008026,GO:0005524	Thaumatin-like_protein_(AHRD_V1_**--_Q93XD4_SAMNI);_contains_Interpro_domain(s)__IPR001938__Thaumatin,_pathogenesis-related_
Solyc12g056600	27.3228	225.712	3.0463	5.00E-05	0.000666568	yes	GO:0010301	Short_chain_alcohol_dehydrogenase_(AHRD_V1_****_O50038_TOBAC);_contains_Interpro_domain(s)__IPR002347__Glucose/ribitol_dehydrogenase_
Solyc12g056610	0	1.50103	Inf	5.00E-05	0.000666568	yes	GO:0008152,GO:0055114	Short-chain_dehydrogenase/reductase_(AHRD_V1_**--_Q6DLW2_SOLTU);_contains_Interpro_domain(s)__IPR002347__Glucose/ribitol_dehydrogenase_
Solyc12g056800	1.39182	4.08318	1.55272	0.00105	0.00898355	yes	GO:0008152,GO:0016491,GO:0055114	Oxidoreductase_family_protein_(AHRD_V1_***-_D7LXC3_ARALY);_contains_Interpro_domain(s)__IPR016040__NAD(P)-binding_domain_
Solyc12g056830	17.0311	45.0409	1.40306	5.00E-05	0.000666568	yes	GO:0045261	ATP_synthase_delta_subunit_(AHRD_V1_***-_Q7XYM8_BIGNA);_contains_Interpro_domain(s)__IPR000711__ATPase,_F1_complex,_OSCP/delta_subunit_
Solyc12g056980	1.35807	3.77876	1.47635	0.0028	0.0197012	yes	GO:0003677,GO:0006355	Ethylene_responsive_transcription_factor_2b_(AHRD_V1_*-*-_C0J9I6_9ROSA);_contains_Interpro_domain(s)__IPR001471__Pathogenesis-related_transcriptional_factor_and_ERF,_DNA-binding_
Solyc12g057040	6.69048	21.877	1.70924	5.00E-05	0.000666568	yes	GO:0042803	Cryptochrome_1b
Solyc12g088240	1.76031	5.66572	1.68643	5.00E-05	0.000666568	yes	GO:0016020	Cellulose_synthase-like_C1-1_glycosyltransferase_family_2_protein_(AHRD_V1_***-_D8RV47_SELML);_contains_Interpro_domain(s)__IPR001173__Glycosyl_transferase,_family_2_
Solyc12g088530	1.42366	0.380869	-1.90224	0.0077	0.0435491	yes	GO:0005634	Cyclin_A-like_protein_(AHRD_V1_***-_Q40492_TOBAC);_contains_Interpro_domain(s)__IPR015453__G2/mitotic-specific_cyclin_A_
Solyc12g094620	507.128	2536.18	2.32223	5.00E-05	0.000666568	yes	GO:0055114	Catalase_(AHRD_V1_***-_Q2PYW5_SOLTU);_contains_Interpro_domain(s)__IPR018028__Catalase_related_subgroup_
Solyc12g095810	2.87848	0.815319	-1.81987	5.00E-05	0.000666568	yes	GO:0016020	Solute_carrier_family_15_member_4_(AHRD_V1_**--_S15A4_BOVIN);_contains_Interpro_domain(s)__IPR000109__TGF-beta_receptor,_type_I/II_extracellular_region_
Solyc12g096290	5.19981	1.96427	-1.40446	5.00E-05	0.000666568	yes	GO:0005975,GO:0000145	Exocyst_complex_component_6_(AHRD_V1_***-_B0WEG6_CULQU);_contains_Interpro_domain(s)__IPR007225__Exocyst_complex_subunit_Sec15-like_
Solyc12g096500	3.50778	18.143	2.37078	5.00E-05	0.000666568	yes	GO:0005622	CONSTANS-like_protein_(AHRD_V1_***-_Q0MQL9_SOLTU);_contains_Interpro_domain(s)__IPR010402__CCT_domain_
Solyc12g096630	0.198429	2.68458	3.758	0.00295	0.0205886	yes	GO:0016799	Pyrimidine-specific_ribonucleoside_hydrolase_rihA_(AHRD_V1_***-_B6T5H3_MAIZE);_contains_Interpro_domain(s)__IPR001910__Inosine/uridine-preferring_nucleoside_hydrolase_
Solyc12g096710	6.6385	17.7361	1.41776	5.00E-05	0.000666568	yes	NA	NA
Solyc12g096880	0.103076	0.947526	3.20046	0.0015	0.0120372	yes	NA	NA
Solyc12g096900	0.967287	4.36893	2.17526	2.00E-04	0.00226017	yes	GO:0030246	Tir,_resistance_protein_fragment
Solyc12g096920	0.0794089	0.579211	2.86672	0.00335	0.0227659	yes	GO:0005515,GO:0000166	Cc-nbs-lrr,_resistance_protein
Solyc12g098850	19.2566	78.6236	2.02961	5.00E-05	0.000666568	yes	GO:0008559	Soluble_diacylglycerol_acyltransferase_(AHRD_V1_*-*-_B9S020_RICCO);_contains_Interpro_domain(s)__IPR012336__Thioredoxin-like_fold_
Solyc12g099140	1.39597	4.66373	1.74022	0.0015	0.0120372	yes	GO:0003677,GO:0045449	MYB_transcription_factor_(AHRD_V1_***-_Q39550_CRAPL);_contains_Interpro_domain(s)__IPR015495__Myb_transcription_factor_
Solyc12g099160	12.851	26.0415	1.01894	5.00E-05	0.000666568	yes	GO:0006508	Serine_carboxypeptidase_K10B2.2_(AHRD_V1_***-_B6TSK4_MAIZE);_contains_Interpro_domain(s)__IPR001563__Peptidase_S10,_serine_carboxypeptidase_
Solyc12g099970	26.8351	55.6055	1.05111	5.00E-05	0.000666568	yes	GO:0019901	5-amp-activated_protein_kinase_beta_subunit_(AHRD_V1_****_Q17IU7_AEDAE);_contains_Interpro_domain(s)__IPR006828__5-AMP-activated_protein_kinase,_beta_subunit,_complex-interacting_region_
Solyc12g100120	7.45235	17.7175	1.24941	5.00E-05	0.000666568	yes	GO:0032259,GO:0008168	Acetyl-CoA_carboxylase-like_protein_(AHRD_V1_*-*-_Q8ABH3_BACTN);_contains_Interpro_domain(s)__IPR012878__Protein_of_unknown_function_DUF1680_
Solyc12g100260	0	1277.94	Inf	0.00025	0.00273474	yes	GO:0055114	Fatty_acid_desaturase_(AHRD_V1_***-_B3SP99_CAPAN)
Solyc12g100270	0	1.30679	Inf	5.00E-05	0.000666568	yes	GO:0006508,GO:0005783	CER1_(AHRD_V1_**--_B6TFH3_MAIZE);_contains_Interpro_domain(s)__IPR006694__Fatty_acid_hydroxylase_
Solyc12g005340	65.3224	24.9565	-1.38816	5.00E-05	0.000666568	yes	GO:0005840	GRAS_family_transcription_factor_(AHRD_V1_**--_B9I7E1_POPTR);_contains_Interpro_domain(s)__IPR005202__GRAS_transcription_factor_
Solyc12g005720	0	4.83645	Inf	5.00E-05	0.000666568	yes	GO:0009055	Cysteine-rich_receptor-like_protein_kinase_(AHRD_V1_***-_C6ZRS1_SOYBN);_contains_Interpro_domain(s)__IPR002902__Protein_of_unknown_function_DUF26_
Solyc12g005930	9.84174	19.7554	1.00526	1.00E-04	0.00124597	yes	GO:0005622	TBC1_domain_family_member_2_(AHRD_V1_***-_Q5TBQ7_HUMAN);_contains_Interpro_domain(s)__IPR000195__RabGAP/TBC_
Solyc12g006140	0	0.543787	Inf	5.00E-05	0.000666568	yes	GO:0016020	Chlorophyll_a-b_binding_protein_37,_chloroplastic_(AHRD_V1_***-_CB26_PETSP);_contains_Interpro_domain(s)__IPR001344__Chlorophyll_A-B_binding_protein_
Solyc12g006240	1.97505	6.2133	1.65347	5.00E-05	0.000666568	yes	GO:0005515,GO:0003700	CONSTANS-like_zinc_finger_protein_(AHRD_V1_*---_D0EP07_SOYBN);_contains_Interpro_domain(s)__IPR000315__Zinc_finger,_B-box_
Solyc12g006450	18.0501	46.6279	1.36919	5.00E-05	0.000666568	yes	GO:0030170	Aminotransferase-like_protein_(AHRD_V1_***-_Q9LIE2_ARATH);_contains_Interpro_domain(s)__IPR005814__Aminotransferase_class-III_
Solyc12g006690	1.31113	0.155465	-3.07614	0.0021	0.0156583	yes	GO:0004676	Kinase_family_protein_(AHRD_V1_****_D7LER6_ARALY);_contains_Interpro_domain(s)__IPR002290__Serine/threonine_protein_kinase_
Solyc12g007030	0.32907	2.13154	2.69543	1.00E-04	0.00124597	yes	GO:0055114	Aldehyde_dehydrogenase_1_(AHRD_V1_***-_C5I9X1_ARTAN);_contains_Interpro_domain(s)__IPR015590__Aldehyde_dehydrogenase_
Solyc12g007060	26.146	123.461	2.23939	5.00E-05	0.000666568	yes	GO:0055114	Unknown_Protein_(AHRD_V1)
Solyc12g007140	1.8589	4.00441	1.10714	5.00E-04	0.00489827	yes	GO:0016020,GO:0016021	Genomic_DNA_chromosome_3_P1_clone_MSD24_(AHRD_V1_*-*-_Q9LJ43_ARATH)
Solyc12g009180	13.3244	40.3901	1.59993	5.00E-05	0.000666568	yes	GO:0005515,GO:0000339	Cupin_superfamily_(DUF985)_(AHRD_V1_***-_D9YHB2_9DELT);_contains_Interpro_domain(s)__IPR009327__Protein_of_unknown_function_DUF985_
Solyc12g009240	64.594	14.1578	-2.1898	5.00E-05	0.000666568	yes	GO:0003677	Ethylene-responsive_transcription_factor_4_(AHRD_V1_*-*-_ERF78_ARATH);_contains_Interpro_domain(s)__IPR001471__Pathogenesis-related_transcriptional_factor_and_ERF,_DNA-binding_
Solyc12g009420	2.80674	0.924359	-1.60237	0.00085	0.00753595	yes	GO:0004650	Polygalacturonase_(AHRD_V1_****_O81246_CUCME);_contains_Interpro_domain(s)__IPR012334__Pectin_lyase_fold_
Solyc12g009480	18.9818	61.7859	1.70266	5.00E-05	0.000666568	yes	GO:0004392	Xenotropic_and_polytropic_retrovirus_receptor_(AHRD_V1_**--_B2GU54_XENTR);_contains_Interpro_domain(s)__IPR004331__SPX,_N-terminal_
Solyc12g009520	0.372068	1.13584	1.61012	0.00135	0.011044	yes	GO:0016301	LRR_receptor-like_serine/threonine-protein_kinase,_RLP
Solyc12g009570	8.0094	3.69913	-1.11451	2.00E-04	0.00226017	yes	GO:0006468,GO:0007165	CBL-interacting_protein_kinase_09_(AHRD_V1_***-_A5BZV3_VITVI);_contains_Interpro_domain(s)__IPR002290__Serine/threonine_protein_kinase_
Solyc12g009680	0.646682	3.41773	2.40191	5.00E-05	0.000666568	yes	GO:0016021	Adiponectin_receptor_protein_2_(AHRD_V1_***-_B0W6M8_CULQU);_contains_Interpro_domain(s)__IPR004254__Hly-III_related_
Solyc12g009820	0.240382	1.25782	2.38753	0.0088	0.0481024	yes	GO:0009247,GO:0030259	Processive_diacylglycerol_glucosyltransferase_(AHRD_V1_**--_C5NXP9_9BACL);_contains_Interpro_domain(s)__IPR009695__Monogalactosyldiacylglycerol_synthase_
Solyc12g010450	9.58795	2.29263	-2.06422	5.00E-05	0.000666568	yes	GO:0003824	Protein_phosphatase_2C_(AHRD_V1_***-_B4FDN2_MAIZE);_contains_Interpro_domain(s)__IPR015655__Protein_phosphatase_2C_
Solyc12g010540	82.096	24.1913	-1.76282	5.00E-05	0.000666568	yes	GO:0044237,GO:0008152,GO:0005975	NAD_dependent_epimerase/dehydratase_family_protein_expressed_(AHRD_V1_***-_Q2MJA7_ORYSJ);_contains_Interpro_domain(s)__IPR016040__NAD(P)-binding_domain_
Solyc12g010710	0	2.13853	Inf	5.00E-05	0.000666568	yes	GO:0016020,GO:0016021	Unknown_Protein_(AHRD_V1)
Solyc12g010730	14.5747	33.0046	1.1792	5.00E-05	0.000666568	yes	GO:0016020,GO:0016021	Os08g0100600_protein_(Fragment)_(AHRD_V1_*-*-_Q0J8P7_ORYSJ);_contains_Interpro_domain(s)__IPR008507__Protein_of_unknown_function_DUF789_
Solyc12g010820	0.321799	1.21365	1.91512	0.00535	0.032755	yes	GO:0005515	Group_3_late_embryogenesis_abundant_protein_(AHRD_V1_*---_Q2N1E0_PHAVU);_contains_Interpro_domain(s)__IPR004238__Late_embryogenesis_abundant_protein_
Solyc12g010950	111.08	46.3346	-1.26143	5.00E-05	0.000666568	yes	GO:0008152,GO:0055114	Alcohol_dehydrogenase_zinc-containing_(AHRD_V1_**--_Q9A6R7_CAUCR);_contains_Interpro_domain(s)__IPR002085__Alcohol_dehydrogenase_superfamily,_zinc-containing_
Solyc12g011320	2.76016	8.66964	1.65122	0.00035	0.0036208	yes	GO:0055114	Glutathione_S-transferase_(AHRD_V1_***-_D3Y4H6_9ROSI);_contains_Interpro_domain(s)__IPR004046__Glutathione_S-transferase,_C-terminal_
Solyc12g014350	11.0726	25.6493	1.21192	5.00E-05	0.000666568	yes	GO:0005515,GO:0016301	Receptor_like_kinase,_RLK
Solyc12g015630	1.55059	6.27279	2.01629	0.00165	0.012982	yes	GO:0006869	Genomic_DNA_chromosome_5_P1_clone_MDF20_(AHRD_V1_***-_Q9FM81_ARATH)
Solyc12g015860	129.844	49.0655	-1.404	5.00E-05	0.000666568	yes	GO:0008299	Farnesyl_pyrophosphate_synthase_(AHRD_V1_***-_O65004_SOLLC);_contains_Interpro_domain(s)__IPR000092__Polyprenyl_synthetase_
Solyc12g015880	141.991	69.4184	-1.03241	5.00E-05	0.000666568	yes	GO:0005524,GO:0006950	Heat_shock_protein_90_(AHRD_V1_***-_Q14TB1_TOBAC);_contains_Interpro_domain(s)__IPR019805__Heat_shock_protein_Hsp90,_conserved_site__IPR018249__EF-HAND_2__IPR001404__Heat_shock_protein_Hsp90_
Solyc12g017310	0	1.04225	Inf	5.00E-05	0.000666568	yes	GO:0005634	DCN1-like_protein_2_(AHRD_V1_***-_B6TM27_MAIZE);_contains_Interpro_domain(s)__IPR014764__Defective_in_cullin_neddylation_
Solyc12g019410	0.317476	1.08841	1.7775	0.0037	0.0246087	yes	GO:0031013,GO:0008022	Kinase_family_protein_(AHRD_V1_***-_D7KBF8_ARALY);_contains_Interpro_domain(s)__IPR016253__Integrin-linked_protein_kinase_
Solyc12g070080	42.2117	16.2113	-1.38064	0.00015	0.00176682	yes	NA	NA
Solyc12g049390	1.62364	3.39081	1.0624	0.0059	0.0356878	yes	GO:0016021	Transmembrane_protein_(AHRD_V1_**--_C0NFK1_AJECG);_contains_Interpro_domain(s)__IPR009637__Transmembrane_receptor,_eukaryota_
Solyc12g045030	2.75617	40.1492	3.86463	5.00E-05	0.000666568	yes	GO:0008152,GO:0055114	Short-chain_dehydrogenase/reductase_family_protein_(AHRD_V1_**--_D7LV30_ARALY);_contains_Interpro_domain(s)__IPR002347__Glucose/ribitol_dehydrogenase_
Solyc12g044920	1.05089	0.332801	-1.65888	0.00125	0.0103665	yes	GO:0016020,GO:0016021	Phospholipid-transporting_ATPase_1_(AHRD_V1_***-_C5FPS3_NANOT);_contains_Interpro_domain(s)__IPR006539__ATPase,_P-type,_phospholipid-translocating,_flippase_
Solyc12g044230	7.96038	17.0417	1.09816	5.00E-05	0.000666568	yes	GO:0016021	Os01g0786800_protein_(Fragment)_(AHRD_V1_***-_Q0JIP0_ORYSJ);_contains_Interpro_domain(s)__IPR002781__Protein_of_unknown_function_DUF81_
Solyc12g042470	0.400635	1.61203	2.00852	0.00885	0.0482737	yes	GO:0032866,GO:0032867	Reductase_2_(AHRD_V1_****_Q6TY50_HYDMC);_contains_Interpro_domain(s)__IPR020471__Aldo/keto_reductase_subgroup_
Solyc12g041880	13.6086	6.32284	-1.10587	0.00055	0.00528233	yes	GO:0006807,GO:0003824	Homology_to_unknown_gene_(AHRD_V1_**--_Q00SZ3_OSTTA)
Solyc12g038500	0.321947	1.32827	2.04465	0.0087	0.0476565	yes	GO:0003677,GO:0006355	Unknown_Protein_(AHRD_V1)
Solyc12g038160	7.00447	3.35438	-1.06223	2.00E-04	0.00226017	yes	GO:0016298	Lipase_family_protein_(AHRD_V1_****_D7KRN7_ARALY);_contains_Interpro_domain(s)__IPR006693__AB-hydrolase_associated_lipase_region_
Solyc12g056220	30.867	88.7331	1.52341	5.00E-05	0.000666568	yes	GO:0016020,GO:0016021	Aquaporin_(AHRD_V1_***-_Q8W507_TOBAC);_contains_Interpro_domain(s)__IPR012269__Aquaporin_
Solyc12g056290	19.738	5.37792	-1.87585	5.00E-05	0.000666568	yes	GO:0003824	Unknown_Protein_(AHRD_V1)
Solyc12g057060	0.575327	4.89232	3.08806	5.00E-05	0.000666568	yes	GO:0008152	UDP-glucuronosyltransferase_(AHRD_V1_**--_Q5UB81_ARATH);_contains_Interpro_domain(s)__IPR002213__UDP-glucuronosyl/UDP-glucosyltransferase_
Solyc12g087950	8.85798	35.4382	2.00026	5.00E-05	0.000666568	yes	GO:0006508	AT-hook_motif_nuclear_localized_protein_17_(AHRD_V1_**--_Q9LTA2_ARATH);_contains_Interpro_domain(s)__IPR014476__Predicted_AT-hook_DNA-binding_
Solyc12g088670	8.26835	46.8533	2.50248	5.00E-05	0.000666568	yes	GO:0006508,GO:0008234	Cathepsin_B-like_cysteine_proteinase_(AHRD_V1_**--_CYSP_SCHMA);_contains_Interpro_domain(s)__IPR013128__Peptidase_C1A,_papain__IPR000169__Peptidase,_cysteine_peptidase_active_site__IPR000668__Peptidase_C1A,_papain_C-terminal_
Solyc12g089210	274.501	115.898	-1.24395	5.00E-05	0.000666568	yes	GO:0009348,GO:0006520	Ornithine_carbamoyltransferase_(AHRD_V1_***-_Q9SEX4_CANLI);_contains_Interpro_domain(s)__IPR002292__Ornithine_carbamoyltransferase_
Solyc12g094380	5.62383	23.453	2.06015	5.00E-05	0.000666568	yes	GO:0005576,GO:0009664	DSBA_oxidoreductase_(AHRD_V1_***-_A4T4K6_MYCGI);_contains_Interpro_domain(s)__IPR012336__Thioredoxin-like_fold_
Solyc12g094570	1.586	4.05922	1.35581	0.0073	0.0419021	yes	NA	NA
Solyc12g094650	1.16728	4.58843	1.97484	5.00E-05	0.000666568	yes	GO:0004867	Genomic_DNA_chromosome_5_P1_clone_MFC19_(AHRD_V1_***-_Q9FHI2_ARATH);_contains_Interpro_domain(s)__IPR007658__Protein_of_unknown_function_DUF594_
Solyc12g094660	0.51174	2.02215	1.9824	5.00E-05	0.000666568	yes	GO:0005515	Cc-nbs-lrr,_resistance_protein
Solyc12g094730	0.27737	2.85435	3.36328	0.00015	0.00176682	yes	GO:0005622	AT-rich_interactive_domain-containing_protein_3A_(AHRD_V1_*-*-_ARI3A_DANRE);_contains_Interpro_domain(s)__IPR001606__AT-rich_interaction_region_
Solyc12g096400	0.200816	3.88345	4.2734	0.00025	0.00273474	yes	NA	NA
Solyc12g097000	1.3279	6.03818	2.18496	2.00E-04	0.00226017	yes	GO:0031224	Tir,_resistance_protein_fragment
Solyc12g098230	0.684674	27.9547	5.35153	5.00E-05	0.000666568	yes	GO:0016020	Unknown_Protein_(AHRD_V1)
Solyc12g099980	0.0847931	0.764883	3.17322	0.0017	0.0132601	yes	GO:0005515	LRR_receptor-like_serine/threonine-protein_kinase,_RLP
